# Supplementary material for: Probing elastic anisotropy of human skin in vivo with light using non-contact acoustic micro-tapping OCE and polarization sensitive OCT
Source: Sci Rep. 2022 Mar 10;12:3963. doi: 10.1038/s41598-022-07775-3 (PMC8913799; doi:10.1038/s41598-022-07775-3)
Supplement: Supplementary file 1 — Supplementary Information 1. [file 41598_2022_7775_MOESM1_ESM.zip]

Archive with 1,625 entries (1,605 files):
- Supplementary Sortware Library/
- Supplementary Sortware Library/BulkRayleighspeeds/
- Supplementary Sortware Library/BulkRayleighspeeds/example_result/
- Supplementary Sortware Library/BulkRayleighspeeds/example_result/wave_speed_anisotropy.fig
- Supplementary Sortware Library/BulkRayleighspeeds/functions/
- Supplementary Sortware Library/BulkRayleighspeeds/functions/compute_aniso_rayleigh.m
- Supplementary Sortware Library/BulkRayleighspeeds/functions/inverse_voigt_tensor.m
- Supplementary Sortware Library/BulkRayleighspeeds/readme.txt
- Supplementary Sortware Library/BulkRayleighspeeds/VelocityEstimation.m
- Supplementary Sortware Library/OnscaleDataPlotting/
- Supplementary Sortware Library/OnscaleDataPlotting/finalResults/
- Supplementary Sortware Library/OnscaleDataPlotting/finalResults/1Layer/
- Supplementary Sortware Library/OnscaleDataPlotting/finalResults/1Layer/across.fig
- Supplementary Sortware Library/OnscaleDataPlotting/finalResults/1Layer/across.jpg
- Supplementary Sortware Library/OnscaleDataPlotting/finalResults/1Layer/along_xt_fk.fig
- Supplementary Sortware Library/OnscaleDataPlotting/finalResults/1Layer/along_xt_fk.jpg
- Supplementary Sortware Library/OnscaleDataPlotting/finalResults/2Layer/
- Supplementary Sortware Library/OnscaleDataPlotting/finalResults/2Layer/across.fig
- Supplementary Sortware Library/OnscaleDataPlotting/finalResults/2Layer/across.jpg
- Supplementary Sortware Library/OnscaleDataPlotting/finalResults/2Layer/along.fig
- Supplementary Sortware Library/OnscaleDataPlotting/finalResults/2Layer/along.jpg
- Supplementary Sortware Library/OnscaleDataPlotting/finalResults/3Layer/
- Supplementary Sortware Library/OnscaleDataPlotting/finalResults/3Layer/across.fig
- Supplementary Sortware Library/OnscaleDataPlotting/finalResults/3Layer/across.jpg
- Supplementary Sortware Library/OnscaleDataPlotting/finalResults/3Layer/along5_right.fig
- Supplementary Sortware Library/OnscaleDataPlotting/finalResults/3Layer/along5_right.jpg
- Supplementary Sortware Library/OnscaleDataPlotting/matFuns/
- Supplementary Sortware Library/OnscaleDataPlotting/matFuns/cbrewer.m
- Supplementary Sortware Library/OnscaleDataPlotting/matFuns/colorbrewer.mat
- Supplementary Sortware Library/OnscaleDataPlotting/matFuns/compute_aniso_rayleigh.m
- Supplementary Sortware Library/OnscaleDataPlotting/matFuns/funSetplot.m
- Supplementary Sortware Library/OnscaleDataPlotting/matFuns/funVelocityEstimation.m
- Supplementary Sortware Library/OnscaleDataPlotting/matFuns/interpolate_cbrewer.m
- Supplementary Sortware Library/OnscaleDataPlotting/matFuns/inverse_voigt_tensor.m
- Supplementary Sortware Library/OnscaleDataPlotting/matFuns/load_onscale_flexdata.m
- Supplementary Sortware Library/OnscaleDataPlotting/matFuns/read_flxdato.m
- Supplementary Sortware Library/OnscaleDataPlotting/matFuns/sd_filter_surface_wavefield.m
- Supplementary Sortware Library/OnscaleDataPlotting/matFuns/xttools_group_velocity_rad.m
- Supplementary Sortware Library/OnscaleDataPlotting/matFuns/xttools_power_spectrum.m
- Supplementary Sortware Library/OnscaleDataPlotting/Onscale/
- Supplementary Sortware Library/OnscaleDataPlotting/Onscale/gaussian_spacedata_domain_25mm_width_250um.dat
- Supplementary Sortware Library/OnscaleDataPlotting/Onscale/skin_1layer.flxinp
- Supplementary Sortware Library/OnscaleDataPlotting/Onscale/skin_1layer/
- Supplementary Sortware Library/OnscaleDataPlotting/Onscale/skin_1layer/1/
- Supplementary Sortware Library/OnscaleDataPlotting/Onscale/skin_1layer/1/console.log
- Supplementary Sortware Library/OnscaleDataPlotting/Onscale/skin_1layer/1/skin_1layer.flxprt
- Supplementary Sortware Library/OnscaleDataPlotting/Onscale/skin_1layer/1/skin_1layer.flxwrn
- Supplementary Sortware Library/OnscaleDataPlotting/Onscale/skin_1layer/1/skin_1layer.symb
- Supplementary Sortware Library/OnscaleDataPlotting/Onscale/skin_1layer/1/skin_multilayer_results1
- Supplementary Sortware Library/OnscaleDataPlotting/Onscale/skin_1layer/1/skin_multilayer_results10
- Supplementary Sortware Library/OnscaleDataPlotting/Onscale/skin_1layer/1/skin_multilayer_results100
- Supplementary Sortware Library/OnscaleDataPlotting/Onscale/skin_1layer/1/skin_multilayer_results101
- Supplementary Sortware Library/OnscaleDataPlotting/Onscale/skin_1layer/1/skin_multilayer_results102
- Supplementary Sortware Library/OnscaleDataPlotting/Onscale/skin_1layer/1/skin_multilayer_results103
- Supplementary Sortware Library/OnscaleDataPlotting/Onscale/skin_1layer/1/skin_multilayer_results104
- Supplementary Sortware Library/OnscaleDataPlotting/Onscale/skin_1layer/1/skin_multilayer_results105
- Supplementary Sortware Library/OnscaleDataPlotting/Onscale/skin_1layer/1/skin_multilayer_results106
- Supplementary Sortware Library/OnscaleDataPlotting/Onscale/skin_1layer/1/skin_multilayer_results107
- Supplementary Sortware Library/OnscaleDataPlotting/Onscale/skin_1layer/1/skin_multilayer_results108
- Supplementary Sortware Library/OnscaleDataPlotting/Onscale/skin_1layer/1/skin_multilayer_results109
- Supplementary Sortware Library/OnscaleDataPlotting/Onscale/skin_1layer/1/skin_multilayer_results11
- Supplementary Sortware Library/OnscaleDataPlotting/Onscale/skin_1layer/1/skin_multilayer_results110
- Supplementary Sortware Library/OnscaleDataPlotting/Onscale/skin_1layer/1/skin_multilayer_results111
- Supplementary Sortware Library/OnscaleDataPlotting/Onscale/skin_1layer/1/skin_multilayer_results112
- Supplementary Sortware Library/OnscaleDataPlotting/Onscale/skin_1layer/1/skin_multilayer_results113
- Supplementary Sortware Library/OnscaleDataPlotting/Onscale/skin_1layer/1/skin_multilayer_results114
- Supplementary Sortware Library/OnscaleDataPlotting/Onscale/skin_1layer/1/skin_multilayer_results115
- Supplementary Sortware Library/OnscaleDataPlotting/Onscale/skin_1layer/1/skin_multilayer_results116
- Supplementary Sortware Library/OnscaleDataPlotting/Onscale/skin_1layer/1/skin_multilayer_results117
- Supplementary Sortware Library/OnscaleDataPlotting/Onscale/skin_1layer/1/skin_multilayer_results118
- Supplementary Sortware Library/OnscaleDataPlotting/Onscale/skin_1layer/1/skin_multilayer_results119
- Supplementary Sortware Library/OnscaleDataPlotting/Onscale/skin_1layer/1/skin_multilayer_results12
- Supplementary Sortware Library/OnscaleDataPlotting/Onscale/skin_1layer/1/skin_multilayer_results120
- Supplementary Sortware Library/OnscaleDataPlotting/Onscale/skin_1layer/1/skin_multilayer_results121
- Supplementary Sortware Library/OnscaleDataPlotting/Onscale/skin_1layer/1/skin_multilayer_results122
- Supplementary Sortware Library/OnscaleDataPlotting/Onscale/skin_1layer/1/skin_multilayer_results123
- Supplementary Sortware Library/OnscaleDataPlotting/Onscale/skin_1layer/1/skin_multilayer_results124
- Supplementary Sortware Library/OnscaleDataPlotting/Onscale/skin_1layer/1/skin_multilayer_results125
- Supplementary Sortware Library/OnscaleDataPlotting/Onscale/skin_1layer/1/skin_multilayer_results126
- Supplementary Sortware Library/OnscaleDataPlotting/Onscale/skin_1layer/1/skin_multilayer_results127
- Supplementary Sortware Library/OnscaleDataPlotting/Onscale/skin_1layer/1/skin_multilayer_results128
- Supplementary Sortware Library/OnscaleDataPlotting/Onscale/skin_1layer/1/skin_multilayer_results129
- Supplementary Sortware Library/OnscaleDataPlotting/Onscale/skin_1layer/1/skin_multilayer_results13
- Supplementary Sortware Library/OnscaleDataPlotting/Onscale/skin_1layer/1/skin_multilayer_results130
- Supplementary Sortware Library/OnscaleDataPlotting/Onscale/skin_1layer/1/skin_multilayer_results131
- Supplementary Sortware Library/OnscaleDataPlotting/Onscale/skin_1layer/1/skin_multilayer_results132
- Supplementary Sortware Library/OnscaleDataPlotting/Onscale/skin_1layer/1/skin_multilayer_results133
- Supplementary Sortware Library/OnscaleDataPlotting/Onscale/skin_1layer/1/skin_multilayer_results134
- Supplementary Sortware Library/OnscaleDataPlotting/Onscale/skin_1layer/1/skin_multilayer_results135
- Supplementary Sortware Library/OnscaleDataPlotting/Onscale/skin_1layer/1/skin_multilayer_results136
- Supplementary Sortware Library/OnscaleDataPlotting/Onscale/skin_1layer/1/skin_multilayer_results137
- Supplementary Sortware Library/OnscaleDataPlotting/Onscale/skin_1layer/1/skin_multilayer_results138
- Supplementary Sortware Library/OnscaleDataPlotting/Onscale/skin_1layer/1/skin_multilayer_results139
- Supplementary Sortware Library/OnscaleDataPlotting/Onscale/skin_1layer/1/skin_multilayer_results14
- Supplementary Sortware Library/OnscaleDataPlotting/Onscale/skin_1layer/1/skin_multilayer_results140
- Supplementary Sortware Library/OnscaleDataPlotting/Onscale/skin_1layer/1/skin_multilayer_results141
- Supplementary Sortware Library/OnscaleDataPlotting/Onscale/skin_1layer/1/skin_multilayer_results142
- Supplementary Sortware Library/OnscaleDataPlotting/Onscale/skin_1layer/1/skin_multilayer_results143
- Supplementary Sortware Library/OnscaleDataPlotting/Onscale/skin_1layer/1/skin_multilayer_results144
- Supplementary Sortware Library/OnscaleDataPlotting/Onscale/skin_1layer/1/skin_multilayer_results145
- Supplementary Sortware Library/OnscaleDataPlotting/Onscale/skin_1layer/1/skin_multilayer_results146
- Supplementary Sortware Library/OnscaleDataPlotting/Onscale/skin_1layer/1/skin_multilayer_results147
- Supplementary Sortware Library/OnscaleDataPlotting/Onscale/skin_1layer/1/skin_multilayer_results148
- Supplementary Sortware Library/OnscaleDataPlotting/Onscale/skin_1layer/1/skin_multilayer_results149
- Supplementary Sortware Library/OnscaleDataPlotting/Onscale/skin_1layer/1/skin_multilayer_results15
- Supplementary Sortware Library/OnscaleDataPlotting/Onscale/skin_1layer/1/skin_multilayer_results150
- Supplementary Sortware Library/OnscaleDataPlotting/Onscale/skin_1layer/1/skin_multilayer_results151
- Supplementary Sortware Library/OnscaleDataPlotting/Onscale/skin_1layer/1/skin_multilayer_results152
- Supplementary Sortware Library/OnscaleDataPlotting/Onscale/skin_1layer/1/skin_multilayer_results153
- Supplementary Sortware Library/OnscaleDataPlotting/Onscale/skin_1layer/1/skin_multilayer_results154
- Supplementary Sortware Library/OnscaleDataPlotting/Onscale/skin_1layer/1/skin_multilayer_results155
- Supplementary Sortware Library/OnscaleDataPlotting/Onscale/skin_1layer/1/skin_multilayer_results156
- Supplementary Sortware Library/OnscaleDataPlotting/Onscale/skin_1layer/1/skin_multilayer_results157
- Supplementary Sortware Library/OnscaleDataPlotting/Onscale/skin_1layer/1/skin_multilayer_results158
- Supplementary Sortware Library/OnscaleDataPlotting/Onscale/skin_1layer/1/skin_multilayer_results159
- Supplementary Sortware Library/OnscaleDataPlotting/Onscale/skin_1layer/1/skin_multilayer_results16
- Supplementary Sortware Library/OnscaleDataPlotting/Onscale/skin_1layer/1/skin_multilayer_results160
- Supplementary Sortware Library/OnscaleDataPlotting/Onscale/skin_1layer/1/skin_multilayer_results161
- Supplementary Sortware Library/OnscaleDataPlotting/Onscale/skin_1layer/1/skin_multilayer_results162
- Supplementary Sortware Library/OnscaleDataPlotting/Onscale/skin_1layer/1/skin_multilayer_results163
- Supplementary Sortware Library/OnscaleDataPlotting/Onscale/skin_1layer/1/skin_multilayer_results164
- Supplementary Sortware Library/OnscaleDataPlotting/Onscale/skin_1layer/1/skin_multilayer_results165
- Supplementary Sortware Library/OnscaleDataPlotting/Onscale/skin_1layer/1/skin_multilayer_results166
- Supplementary Sortware Library/OnscaleDataPlotting/Onscale/skin_1layer/1/skin_multilayer_results167
- Supplementary Sortware Library/OnscaleDataPlotting/Onscale/skin_1layer/1/skin_multilayer_results168
- Supplementary Sortware Library/OnscaleDataPlotting/Onscale/skin_1layer/1/skin_multilayer_results169
- Supplementary Sortware Library/OnscaleDataPlotting/Onscale/skin_1layer/1/skin_multilayer_results17
- Supplementary Sortware Library/OnscaleDataPlotting/Onscale/skin_1layer/1/skin_multilayer_results170
- Supplementary Sortware Library/OnscaleDataPlotting/Onscale/skin_1layer/1/skin_multilayer_results171
- Supplementary Sortware Library/OnscaleDataPlotting/Onscale/skin_1layer/1/skin_multilayer_results172
- Supplementary Sortware Library/OnscaleDataPlotting/Onscale/skin_1layer/1/skin_multilayer_results173
- Supplementary Sortware Library/OnscaleDataPlotting/Onscale/skin_1layer/1/skin_multilayer_results174
- Supplementary Sortware Library/OnscaleDataPlotting/Onscale/skin_1layer/1/skin_multilayer_results175
- Supplementary Sortware Library/OnscaleDataPlotting/Onscale/skin_1layer/1/skin_multilayer_results176
- Supplementary Sortware Library/OnscaleDataPlotting/Onscale/skin_1layer/1/skin_multilayer_results177
- Supplementary Sortware Library/OnscaleDataPlotting/Onscale/skin_1layer/1/skin_multilayer_results178
- Supplementary Sortware Library/OnscaleDataPlotting/Onscale/skin_1layer/1/skin_multilayer_results179
- Supplementary Sortware Library/OnscaleDataPlotting/Onscale/skin_1layer/1/skin_multilayer_results18
- Supplementary Sortware Library/OnscaleDataPlotting/Onscale/skin_1layer/1/skin_multilayer_results180
- Supplementary Sortware Library/OnscaleDataPlotting/Onscale/skin_1layer/1/skin_multilayer_results181
- Supplementary Sortware Library/OnscaleDataPlotting/Onscale/skin_1layer/1/skin_multilayer_results182
- Supplementary Sortware Library/OnscaleDataPlotting/Onscale/skin_1layer/1/skin_multilayer_results183
- Supplementary Sortware Library/OnscaleDataPlotting/Onscale/skin_1layer/1/skin_multilayer_results184
- Supplementary Sortware Library/OnscaleDataPlotting/Onscale/skin_1layer/1/skin_multilayer_results185
- Supplementary Sortware Library/OnscaleDataPlotting/Onscale/skin_1layer/1/skin_multilayer_results186
- Supplementary Sortware Library/OnscaleDataPlotting/Onscale/skin_1layer/1/skin_multilayer_results187
- Supplementary Sortware Library/OnscaleDataPlotting/Onscale/skin_1layer/1/skin_multilayer_results188
- Supplementary Sortware Library/OnscaleDataPlotting/Onscale/skin_1layer/1/skin_multilayer_results189
- Supplementary Sortware Library/OnscaleDataPlotting/Onscale/skin_1layer/1/skin_multilayer_results19
- Supplementary Sortware Library/OnscaleDataPlotting/Onscale/skin_1layer/1/skin_multilayer_results190
- Supplementary Sortware Library/OnscaleDataPlotting/Onscale/skin_1layer/1/skin_multilayer_results191
- Supplementary Sortware Library/OnscaleDataPlotting/Onscale/skin_1layer/1/skin_multilayer_results192
- Supplementary Sortware Library/OnscaleDataPlotting/Onscale/skin_1layer/1/skin_multilayer_results193
- Supplementary Sortware Library/OnscaleDataPlotting/Onscale/skin_1layer/1/skin_multilayer_results194
- Supplementary Sortware Library/OnscaleDataPlotting/Onscale/skin_1layer/1/skin_multilayer_results195
- Supplementary Sortware Library/OnscaleDataPlotting/Onscale/skin_1layer/1/skin_multilayer_results196
- Supplementary Sortware Library/OnscaleDataPlotting/Onscale/skin_1layer/1/skin_multilayer_results197
- Supplementary Sortware Library/OnscaleDataPlotting/Onscale/skin_1layer/1/skin_multilayer_results198
- Supplementary Sortware Library/OnscaleDataPlotting/Onscale/skin_1layer/1/skin_multilayer_results199
- Supplementary Sortware Library/OnscaleDataPlotting/Onscale/skin_1layer/1/skin_multilayer_results2
- Supplementary Sortware Library/OnscaleDataPlotting/Onscale/skin_1layer/1/skin_multilayer_results20
- Supplementary Sortware Library/OnscaleDataPlotting/Onscale/skin_1layer/1/skin_multilayer_results200
- Supplementary Sortware Library/OnscaleDataPlotting/Onscale/skin_1layer/1/skin_multilayer_results201
- Supplementary Sortware Library/OnscaleDataPlotting/Onscale/skin_1layer/1/skin_multilayer_results202
- Supplementary Sortware Library/OnscaleDataPlotting/Onscale/skin_1layer/1/skin_multilayer_results203
- Supplementary Sortware Library/OnscaleDataPlotting/Onscale/skin_1layer/1/skin_multilayer_results204
- Supplementary Sortware Library/OnscaleDataPlotting/Onscale/skin_1layer/1/skin_multilayer_results205
- Supplementary Sortware Library/OnscaleDataPlotting/Onscale/skin_1layer/1/skin_multilayer_results206
- Supplementary Sortware Library/OnscaleDataPlotting/Onscale/skin_1layer/1/skin_multilayer_results207
- Supplementary Sortware Library/OnscaleDataPlotting/Onscale/skin_1layer/1/skin_multilayer_results208
- Supplementary Sortware Library/OnscaleDataPlotting/Onscale/skin_1layer/1/skin_multilayer_results209
- Supplementary Sortware Library/OnscaleDataPlotting/Onscale/skin_1layer/1/skin_multilayer_results21
- Supplementary Sortware Library/OnscaleDataPlotting/Onscale/skin_1layer/1/skin_multilayer_results210
- Supplementary Sortware Library/OnscaleDataPlotting/Onscale/skin_1layer/1/skin_multilayer_results211
- Supplementary Sortware Library/OnscaleDataPlotting/Onscale/skin_1layer/1/skin_multilayer_results212
- Supplementary Sortware Library/OnscaleDataPlotting/Onscale/skin_1layer/1/skin_multilayer_results213
- Supplementary Sortware Library/OnscaleDataPlotting/Onscale/skin_1layer/1/skin_multilayer_results214
- Supplementary Sortware Library/OnscaleDataPlotting/Onscale/skin_1layer/1/skin_multilayer_results215
- Supplementary Sortware Library/OnscaleDataPlotting/Onscale/skin_1layer/1/skin_multilayer_results216
- Supplementary Sortware Library/OnscaleDataPlotting/Onscale/skin_1layer/1/skin_multilayer_results217
- Supplementary Sortware Library/OnscaleDataPlotting/Onscale/skin_1layer/1/skin_multilayer_results218
- Supplementary Sortware Library/OnscaleDataPlotting/Onscale/skin_1layer/1/skin_multilayer_results219
- Supplementary Sortware Library/OnscaleDataPlotting/Onscale/skin_1layer/1/skin_multilayer_results22
- Supplementary Sortware Library/OnscaleDataPlotting/Onscale/skin_1layer/1/skin_multilayer_results220
- Supplementary Sortware Library/OnscaleDataPlotting/Onscale/skin_1layer/1/skin_multilayer_results221
- Supplementary Sortware Library/OnscaleDataPlotting/Onscale/skin_1layer/1/skin_multilayer_results222
- Supplementary Sortware Library/OnscaleDataPlotting/Onscale/skin_1layer/1/skin_multilayer_results223
- Supplementary Sortware Library/OnscaleDataPlotting/Onscale/skin_1layer/1/skin_multilayer_results224
- Supplementary Sortware Library/OnscaleDataPlotting/Onscale/skin_1layer/1/skin_multilayer_results225
- Supplementary Sortware Library/OnscaleDataPlotting/Onscale/skin_1layer/1/skin_multilayer_results226
- Supplementary Sortware Library/OnscaleDataPlotting/Onscale/skin_1layer/1/skin_multilayer_results227
- Supplementary Sortware Library/OnscaleDataPlotting/Onscale/skin_1layer/1/skin_multilayer_results228
- Supplementary Sortware Library/OnscaleDataPlotting/Onscale/skin_1layer/1/skin_multilayer_results229
- Supplementary Sortware Library/OnscaleDataPlotting/Onscale/skin_1layer/1/skin_multilayer_results23
- Supplementary Sortware Library/OnscaleDataPlotting/Onscale/skin_1layer/1/skin_multilayer_results230
- Supplementary Sortware Library/OnscaleDataPlotting/Onscale/skin_1layer/1/skin_multilayer_results231
- Supplementary Sortware Library/OnscaleDataPlotting/Onscale/skin_1layer/1/skin_multilayer_results232
- Supplementary Sortware Library/OnscaleDataPlotting/Onscale/skin_1layer/1/skin_multilayer_results233
- Supplementary Sortware Library/OnscaleDataPlotting/Onscale/skin_1layer/1/skin_multilayer_results234
- Supplementary Sortware Library/OnscaleDataPlotting/Onscale/skin_1layer/1/skin_multilayer_results235
- Supplementary Sortware Library/OnscaleDataPlotting/Onscale/skin_1layer/1/skin_multilayer_results236
- Supplementary Sortware Library/OnscaleDataPlotting/Onscale/skin_1layer/1/skin_multilayer_results237
- Supplementary Sortware Library/OnscaleDataPlotting/Onscale/skin_1layer/1/skin_multilayer_results238
- Supplementary Sortware Library/OnscaleDataPlotting/Onscale/skin_1layer/1/skin_multilayer_results239
- Supplementary Sortware Library/OnscaleDataPlotting/Onscale/skin_1layer/1/skin_multilayer_results24
- Supplementary Sortware Library/OnscaleDataPlotting/Onscale/skin_1layer/1/skin_multilayer_results240
- Supplementary Sortware Library/OnscaleDataPlotting/Onscale/skin_1layer/1/skin_multilayer_results241
- Supplementary Sortware Library/OnscaleDataPlotting/Onscale/skin_1layer/1/skin_multilayer_results242
- Supplementary Sortware Library/OnscaleDataPlotting/Onscale/skin_1layer/1/skin_multilayer_results243
- Supplementary Sortware Library/OnscaleDataPlotting/Onscale/skin_1layer/1/skin_multilayer_results244
- Supplementary Sortware Library/OnscaleDataPlotting/Onscale/skin_1layer/1/skin_multilayer_results245
- Supplementary Sortware Library/OnscaleDataPlotting/Onscale/skin_1layer/1/skin_multilayer_results246
- Supplementary Sortware Library/OnscaleDataPlotting/Onscale/skin_1layer/1/skin_multilayer_results247
- Supplementary Sortware Library/OnscaleDataPlotting/Onscale/skin_1layer/1/skin_multilayer_results248
- Supplementary Sortware Library/OnscaleDataPlotting/Onscale/skin_1layer/1/skin_multilayer_results249
- Supplementary Sortware Library/OnscaleDataPlotting/Onscale/skin_1layer/1/skin_multilayer_results25
- Supplementary Sortware Library/OnscaleDataPlotting/Onscale/skin_1layer/1/skin_multilayer_results250
- Supplementary Sortware Library/OnscaleDataPlotting/Onscale/skin_1layer/1/skin_multilayer_results251
- Supplementary Sortware Library/OnscaleDataPlotting/Onscale/skin_1layer/1/skin_multilayer_results252
- Supplementary Sortware Library/OnscaleDataPlotting/Onscale/skin_1layer/1/skin_multilayer_results253
- Supplementary Sortware Library/OnscaleDataPlotting/Onscale/skin_1layer/1/skin_multilayer_results254
- Supplementary Sortware Library/OnscaleDataPlotting/Onscale/skin_1layer/1/skin_multilayer_results255
- Supplementary Sortware Library/OnscaleDataPlotting/Onscale/skin_1layer/1/skin_multilayer_results256
- Supplementary Sortware Library/OnscaleDataPlotting/Onscale/skin_1layer/1/skin_multilayer_results257
- Supplementary Sortware Library/OnscaleDataPlotting/Onscale/skin_1layer/1/skin_multilayer_results258
- Supplementary Sortware Library/OnscaleDataPlotting/Onscale/skin_1layer/1/skin_multilayer_results259
- Supplementary Sortware Library/OnscaleDataPlotting/Onscale/skin_1layer/1/skin_multilayer_results26
- Supplementary Sortware Library/OnscaleDataPlotting/Onscale/skin_1layer/1/skin_multilayer_results260
- Supplementary Sortware Library/OnscaleDataPlotting/Onscale/skin_1layer/1/skin_multilayer_results261
- Supplementary Sortware Library/OnscaleDataPlotting/Onscale/skin_1layer/1/skin_multilayer_results262
- Supplementary Sortware Library/OnscaleDataPlotting/Onscale/skin_1layer/1/skin_multilayer_results263
- Supplementary Sortware Library/OnscaleDataPlotting/Onscale/skin_1layer/1/skin_multilayer_results264
- Supplementary Sortware Library/OnscaleDataPlotting/Onscale/skin_1layer/1/skin_multilayer_results265
- Supplementary Sortware Library/OnscaleDataPlotting/Onscale/skin_1layer/1/skin_multilayer_results266
- Supplementary Sortware Library/OnscaleDataPlotting/Onscale/skin_1layer/1/skin_multilayer_results267
- Supplementary Sortware Library/OnscaleDataPlotting/Onscale/skin_1layer/1/skin_multilayer_results268
- Supplementary Sortware Library/OnscaleDataPlotting/Onscale/skin_1layer/1/skin_multilayer_results269
- Supplementary Sortware Library/OnscaleDataPlotting/Onscale/skin_1layer/1/skin_multilayer_results27
- Supplementary Sortware Library/OnscaleDataPlotting/Onscale/skin_1layer/1/skin_multilayer_results270
- Supplementary Sortware Library/OnscaleDataPlotting/Onscale/skin_1layer/1/skin_multilayer_results271
- Supplementary Sortware Library/OnscaleDataPlotting/Onscale/skin_1layer/1/skin_multilayer_results272
- Supplementary Sortware Library/OnscaleDataPlotting/Onscale/skin_1layer/1/skin_multilayer_results273
- Supplementary Sortware Library/OnscaleDataPlotting/Onscale/skin_1layer/1/skin_multilayer_results274
- Supplementary Sortware Library/OnscaleDataPlotting/Onscale/skin_1layer/1/skin_multilayer_results275
- Supplementary Sortware Library/OnscaleDataPlotting/Onscale/skin_1layer/1/skin_multilayer_results276
- Supplementary Sortware Library/OnscaleDataPlotting/Onscale/skin_1layer/1/skin_multilayer_results277
- Supplementary Sortware Library/OnscaleDataPlotting/Onscale/skin_1layer/1/skin_multilayer_results278
- Supplementary Sortware Library/OnscaleDataPlotting/Onscale/skin_1layer/1/skin_multilayer_results279
- Supplementary Sortware Library/OnscaleDataPlotting/Onscale/skin_1layer/1/skin_multilayer_results28
- Supplementary Sortware Library/OnscaleDataPlotting/Onscale/skin_1layer/1/skin_multilayer_results280
- Supplementary Sortware Library/OnscaleDataPlotting/Onscale/skin_1layer/1/skin_multilayer_results281
- Supplementary Sortware Library/OnscaleDataPlotting/Onscale/skin_1layer/1/skin_multilayer_results282
- Supplementary Sortware Library/OnscaleDataPlotting/Onscale/skin_1layer/1/skin_multilayer_results283
- Supplementary Sortware Library/OnscaleDataPlotting/Onscale/skin_1layer/1/skin_multilayer_results284
- Supplementary Sortware Library/OnscaleDataPlotting/Onscale/skin_1layer/1/skin_multilayer_results285
- Supplementary Sortware Library/OnscaleDataPlotting/Onscale/skin_1layer/1/skin_multilayer_results286
- Supplementary Sortware Library/OnscaleDataPlotting/Onscale/skin_1layer/1/skin_multilayer_results287
- Supplementary Sortware Library/OnscaleDataPlotting/Onscale/skin_1layer/1/skin_multilayer_results288
- Supplementary Sortware Library/OnscaleDataPlotting/Onscale/skin_1layer/1/skin_multilayer_results289
- Supplementary Sortware Library/OnscaleDataPlotting/Onscale/skin_1layer/1/skin_multilayer_results29
- Supplementary Sortware Library/OnscaleDataPlotting/Onscale/skin_1layer/1/skin_multilayer_results290
- Supplementary Sortware Library/OnscaleDataPlotting/Onscale/skin_1layer/1/skin_multilayer_results291
- Supplementary Sortware Library/OnscaleDataPlotting/Onscale/skin_1layer/1/skin_multilayer_results292
- Supplementary Sortware Library/OnscaleDataPlotting/Onscale/skin_1layer/1/skin_multilayer_results293
- Supplementary Sortware Library/OnscaleDataPlotting/Onscale/skin_1layer/1/skin_multilayer_results294
- Supplementary Sortware Library/OnscaleDataPlotting/Onscale/skin_1layer/1/skin_multilayer_results295
- Supplementary Sortware Library/OnscaleDataPlotting/Onscale/skin_1layer/1/skin_multilayer_results296
- Supplementary Sortware Library/OnscaleDataPlotting/Onscale/skin_1layer/1/skin_multilayer_results297
- Supplementary Sortware Library/OnscaleDataPlotting/Onscale/skin_1layer/1/skin_multilayer_results298
- Supplementary Sortware Library/OnscaleDataPlotting/Onscale/skin_1layer/1/skin_multilayer_results299
- Supplementary Sortware Library/OnscaleDataPlotting/Onscale/skin_1layer/1/skin_multilayer_results3
- Supplementary Sortware Library/OnscaleDataPlotting/Onscale/skin_1layer/1/skin_multilayer_results30
- Supplementary Sortware Library/OnscaleDataPlotting/Onscale/skin_1layer/1/skin_multilayer_results300
- Supplementary Sortware Library/OnscaleDataPlotting/Onscale/skin_1layer/1/skin_multilayer_results301
- Supplementary Sortware Library/OnscaleDataPlotting/Onscale/skin_1layer/1/skin_multilayer_results302
- Supplementary Sortware Library/OnscaleDataPlotting/Onscale/skin_1layer/1/skin_multilayer_results303
- Supplementary Sortware Library/OnscaleDataPlotting/Onscale/skin_1layer/1/skin_multilayer_results304
- Supplementary Sortware Library/OnscaleDataPlotting/Onscale/skin_1layer/1/skin_multilayer_results305
- Supplementary Sortware Library/OnscaleDataPlotting/Onscale/skin_1layer/1/skin_multilayer_results306
- Supplementary Sortware Library/OnscaleDataPlotting/Onscale/skin_1layer/1/skin_multilayer_results307
- Supplementary Sortware Library/OnscaleDataPlotting/Onscale/skin_1layer/1/skin_multilayer_results308
- Supplementary Sortware Library/OnscaleDataPlotting/Onscale/skin_1layer/1/skin_multilayer_results309
- Supplementary Sortware Library/OnscaleDataPlotting/Onscale/skin_1layer/1/skin_multilayer_results31
- Supplementary Sortware Library/OnscaleDataPlotting/Onscale/skin_1layer/1/skin_multilayer_results310
- Supplementary Sortware Library/OnscaleDataPlotting/Onscale/skin_1layer/1/skin_multilayer_results311
- Supplementary Sortware Library/OnscaleDataPlotting/Onscale/skin_1layer/1/skin_multilayer_results312
- Supplementary Sortware Library/OnscaleDataPlotting/Onscale/skin_1layer/1/skin_multilayer_results313
- Supplementary Sortware Library/OnscaleDataPlotting/Onscale/skin_1layer/1/skin_multilayer_results314
- Supplementary Sortware Library/OnscaleDataPlotting/Onscale/skin_1layer/1/skin_multilayer_results315
- Supplementary Sortware Library/OnscaleDataPlotting/Onscale/skin_1layer/1/skin_multilayer_results316
- Supplementary Sortware Library/OnscaleDataPlotting/Onscale/skin_1layer/1/skin_multilayer_results317
- Supplementary Sortware Library/OnscaleDataPlotting/Onscale/skin_1layer/1/skin_multilayer_results318
- Supplementary Sortware Library/OnscaleDataPlotting/Onscale/skin_1layer/1/skin_multilayer_results319
- Supplementary Sortware Library/OnscaleDataPlotting/Onscale/skin_1layer/1/skin_multilayer_results32
- Supplementary Sortware Library/OnscaleDataPlotting/Onscale/skin_1layer/1/skin_multilayer_results320
- Supplementary Sortware Library/OnscaleDataPlotting/Onscale/skin_1layer/1/skin_multilayer_results321
- Supplementary Sortware Library/OnscaleDataPlotting/Onscale/skin_1layer/1/skin_multilayer_results322
- Supplementary Sortware Library/OnscaleDataPlotting/Onscale/skin_1layer/1/skin_multilayer_results323
- Supplementary Sortware Library/OnscaleDataPlotting/Onscale/skin_1layer/1/skin_multilayer_results324
- Supplementary Sortware Library/OnscaleDataPlotting/Onscale/skin_1layer/1/skin_multilayer_results325
[truncated: 1,325 more entries]
