# Supplementary material for: Probing elastic anisotropy of human skin in vivo with light using non-contact acoustic micro-tapping OCE and polarization sensitive OCT
Source: Sci Rep. 2022 Mar 10;12:3963. doi: 10.1038/s41598-022-07775-3 (PMC8913799; doi:10.1038/s41598-022-07775-3)
Supplement: Supplementary file 1 — Supplementary Information 1. [file 41598_2022_7775_MOESM1_ESM.zip › Supplementary Sortware Library/BulkRayleighspeeds/functions/compute_aniso_rayleigh.m]

function cr = compute_aniso_rayleigh(C, m, n, rho)
    
    m = m(:);
    n = n(:);
    C = inverse_voigt_tensor(C);

    % Check if a surface wave exists
    B0 = compute_bmatrix(m, n, rho, C, 0); 
    if any(diag(B0) < 0)
        fprintf('No surface wave exists for this material configuration')
        cr = NaN;
        return
    end
    
    % Find the limiting velocity, based on Tanuma2007
    opt = optimset('fminbnd');
    opt.TolX = 1E-6;
    objfun = @(phi) compute_vphi(C, rho, m, n, phi);
    phi_opt = fminbnd(objfun, -pi/2, pi/2, opt);
    vL = compute_vphi(C, rho, m, n, phi_opt);
    
    opt.TolX = 1E-8;
    objfun = @(v) b_objfunc(m, n, rho, C, v);
    cr = fminbnd(objfun, 0, vL, opt);
    %cr = fmincon(objfun, 0.95*vL, [], [], [], [], 0, vL);
    
    
    
function v = compute_vphi(C, rho, m, n, phi)
    mt = m*cos(phi) + n*sin(phi);
    D = zeros(3,3);
    for i = 1:3
        for k = 1:3
            for j = 1:3
                for l = 1:3
                    D(i,k) = D(i,k) + C(i,j,k,l)*mt(j)*mt(l);
                end
            end
        end
    end
    lambda = eig(D);
    v = abs(sqrt(min(lambda)/rho)/cos(phi));
    
    
function cost = b_objfunc(m, n, rho, C, v)
    B = compute_bmatrix(m, n, rho, C, v); 
    smallest_eig_submatrix = (B(1,1) + B(2,2))/2 - sqrt(((B(1,1) - B(2,2))/2)^2 + B(1,2)^2);
    cost = smallest_eig_submatrix^2;

    
function B = compute_bmatrix(m, n, rho, C, v)
    X = linspace(0, 2*pi, 512);
    II = zeros(3,3,length(X));
    for k = 1:length(X)
        II(:,:,k) = btilde(X(k), m, n, rho, C, v);
    end
    B = zeros(3,3);
    for i = 1:3
        for j = 1:3
            B(i,j) = trapz(X, squeeze(II(i,j,:)));
        end
    end
    B = B/(2*pi);
    

function Bt = btilde(X, m, n, rho, C, v)
    y = -m*sin(X) + n*cos(X);
    z = m*cos(X) + n*sin(X);
    zz = mase_parentheses_operator(z, z, m, rho, C, v);
    zy = mase_parentheses_operator(z, y, m, rho, C, v);
    yy = mase_parentheses_operator(y, y, m, rho, C, v);
    yz = mase_parentheses_operator(y, z, m, rho, C, v);
    Bt = zz - zy*inv(yy)*yz;

    
function ab_ji = mase_parentheses_operator(a, b, m, rho, C, v)
    ab_ji = 0;
    I = eye(3);
    for k = 1:3
        for s = 1:3
            Ckjis = squeeze(C(k,:,:,s));
            ab_ji = ab_ji + a(k)*(Ckjis - rho*(v^2)*m(k)*m(s)*I)*b(s);
        end
    end
