# Supplementary material for: Probing elastic anisotropy of human skin in vivo with light using non-contact acoustic micro-tapping OCE and polarization sensitive OCT
Source: Sci Rep. 2022 Mar 10;12:3963. doi: 10.1038/s41598-022-07775-3 (PMC8913799; doi:10.1038/s41598-022-07775-3)
Supplement: Supplementary file 1 — Supplementary Information 1. [file 41598_2022_7775_MOESM1_ESM.zip › Supplementary Sortware Library/BulkRayleighspeeds/functions/inverse_voigt_tensor.m]

function c = inverse_voigt_tensor(C)
% INVERSE_VOIGT_TENSOR - Converts 6x6 Voigt stiffness matrix C_ij to the
% standard fourth order stiffness tensor c_ijkl
%
% Parameters
% ----------
% C : [double, 6x6] stiffness matrix
% 
% Returns
% -------
% c : [double, 3x3x3x3] stiffness tensor
%
% ---
    c = zeros(3,3,3,3);
    for i = 1:3
        for j = 1:3
            ij = str2double([num2str(i), num2str(j)]);
            for k = 1:3
                for l = 1:3
                    kl = str2double([num2str(k), num2str(l)]);
                    c(i,j,k,l) = C(voigt_rule(ij), voigt_rule(kl));
                end
            end
        end
    end

    
function n = voigt_rule(ij)
    switch ij
        case 11
            n = 1;
        case 22
            n = 2;
        case 33
            n = 3;
        case 23
            n = 4;
        case 32
            n = 4;
        case 13
            n = 5;
        case 31 
            n = 5;
        case 12
            n = 6;
        case 21
            n = 6;
        otherwise
            error('Invalid ij indices for Voigt notation')
    end
        
           
