# Supplementary material for: Probing elastic anisotropy of human skin in vivo with light using non-contact acoustic micro-tapping OCE and polarization sensitive OCT
Source: Sci Rep. 2022 Mar 10;12:3963. doi: 10.1038/s41598-022-07775-3 (PMC8913799; doi:10.1038/s41598-022-07775-3)
Supplement: Supplementary file 1 — Supplementary Information 1. [file 41598_2022_7775_MOESM1_ESM.zip › Supplementary Sortware Library/BulkRayleighspeeds/readme.txt]

% Matlab script to find bulk and Rayleigh (surface) wave speed anisotropy in a fast-axis NITI medium 
% author: Maju Kuriakose 
% date 08/18/2021
% BioEngineering, University of Washington, Seattle
% Laboratory of Professors Matthew O'Donnell Ivan Pelivanov
% Article: Probing human skin’s elastic anisotropy in vivo with light using non-contact acoustic micro-tapping OCE and polarization-sensitive OCT
% Mitchell A. Kirby 1, Peijun Tang 1, Hong-Cin Liou 1, Maju Kuriakose 1, John J. Pitre Jr.1, Tam Pham 2, Russell Ettinger 2, Ruikang Wang 1, Matthew O’Donnell 1, and Ivan Pelivanov 1*
% 1. University of Washington, Department of Bioengineering, Seattle, Washington, United States
% 2. University of Washington, Harborview Medical Center, Seattle, Washington, United States


main program: VelocityEstimation.m 

* Provides anisotropy of phase velocities for bulk (shear and quasi-shear) and Rayleigh waves in YZ plane of the fast-axis NITI medium.
* The program outputs a figure with velocities [m/s] of all three waves as a polarplot.
* Example of the output can be found in the folder: 'example_result'.
* Please run the main program in the same folder with the 'functions' folder. 
