# Supplementary material for: Probing elastic anisotropy of human skin in vivo with light using non-contact acoustic micro-tapping OCE and polarization sensitive OCT
Source: Sci Rep. 2022 Mar 10;12:3963. doi: 10.1038/s41598-022-07775-3 (PMC8913799; doi:10.1038/s41598-022-07775-3)
Supplement: Supplementary file 1 — Supplementary Information 1. [file 41598_2022_7775_MOESM1_ESM.zip › Supplementary Sortware Library/BulkRayleighspeeds/VelocityEstimation.m]

% Matlab script to find bulk and surface wave speed anisotropy in a fast-axis NITI medium 
% author: Maju Kuriakose & Ivan (Vanya) Pelivanov
% date 08/18/2021
% BioEngineering, Univ. Wash. Seattle
% Laboratory of Professors Matthew O'Donnell Ivan (Vanya) Pelivanov
% Article: Probing human skin�s elastic anisotropy in vivo with light using non-contact acoustic micro-tapping OCE and polarization-sensitive OCT
% Mitchell A. Kirby 1, Peijun Tang 1, Hong-Cin Liou 1, Maju Kuriakose 1, John J. Pitre Jr.1, Tam Pham 2, Russell Ettinger 2, Ruikang Wang 1, Matthew O�Donnell 1, and Ivan Pelivanov 1*
% 1. University of Washington, Department of Bioengineering, Seattle, Washington, United States
% 2. University of Washington, Harborview Medical Center, Seattle, Washington, United States

%%%%%%%%%%%%%%%%%%%%%%%%%%%%%%%%%%%%%%%%%%%%%%%%%%%%%%%%%%%%%%%%%%%%%%%%%%%
clear all
clc
addpath functions

%%%%%%%%%%%%%%%%%%%%%%%%%%%%%%%%%%%%%%%%%%%%%%%%%%%%%%%%%%%%%%%%%%%%%%%%%%

% Input parameters

rho = 1000; % [kg/m^3] density

Cp = 1540; % [m/s] longitudinal wave speed. It needs to set the elasticity matrix, but the result does not depend on Cp

mu = 1000; % [Pa] % change the value as required
GbyMu = 3; % shear anisotropy G/Mu % change the value as required
dbm = 2; % delta/Mu % change the value as required


G = GbyMu*mu;
delta = mu*dbm;
lambda = rho*Cp^2 - 2*mu;

%%%%%%%%%%%%%%%%%%%%%%%%%%%%%%%%%%%%%%%%%%%%%%%%%%%%%%%%%%%%%%%%%%%%%%%%%%

theta = (-180:3:180).*pi/180; % angle relative to the symmetry axis Z

%%%%%%%%%%%%%%%%%%%%%%%%%%%%%%%%%%%%%%%%%%%%%%%%%%%%%%%%%%%%%%%%%%%%%%%%%%

% shear wave speed
Cs = sqrt((G.*cos(theta).^2+mu.*sin(theta).^2)/rho);
%%%%%%%%%%%%%%%%%%%%%%%%%%%%%%%%%%%%%%%%%%%%%%%%%%%%%%%%%%%%%%%%%%%%%%%%%%

% quasi shear wave speed

Cqs = sqrt((G+(mu+delta/4-G)*sin(2*theta).^2)/rho);

%%%%%%%%%%%%%%%%%%%%%%%%%%%%%%%%%%%%%%%%%%%%%%%%%%%%%%%%%%%%%%%%%%%%%%%%%%%
% Rayleigh wave speed

Q2 = 0; %
Q1 = 0.5*(Q2-delta);
ang = 0:5:90; %
Theta = ang*pi/180;

C = zeros(6, 6);
C(1,1) = lambda + 2*mu+Q2;
C(1,2) = lambda+Q1;
C(1,3) = lambda+Q1;
C(2,1) = lambda+Q1;
C(2,2) = lambda + 2*mu;
C(2,3) = lambda;
C(3,1) = lambda+Q1;
C(3,2) = lambda;
C(3,3) = lambda + 2*mu;
C(4,4) = mu;
C(5,5) = G;
C(6,6) = G;
n = [0;0;1];

cr = zeros(size(Theta));
for i = 1:length(Theta)
    clc
    sprintf('computing rayleigh wave spead for angle %d',round(Theta(i)*180/pi))
    Rz = [cos(Theta(i)), -sin(Theta(i)), 0; sin(Theta(i)), cos(Theta(i)), 0; 0, 0, 1];
    m = Rz*[1;0;0];
    cr(i) = compute_aniso_rayleigh(C, m, n, rho);
end

THETA = [Theta,Theta+pi/2,Theta+pi,Theta+3*pi/2];
CR = [cr,fliplr(cr),cr,fliplr(cr)];


% plotting

figure(1)
polarplot(theta,Cs,'-k','LineWidth', 3);
hold on

    polarplot(theta,Cqs,'-b','LineWidth', 2);
    
    
    polarplot(THETA,CR,'-r','LineWidth', 3);

hold off
set(gca,'RLim',[0 2.5],'FontSize',20,'LineWidth', 2,'RAxisLocation',90.1)


bb = round(GbyMu*10)/10;

lgd = legend('Shear','QuasiShear','Rayleigh','Location','SouthWestOutside');
legend('boxoff');
lgd.FontSize = 20;

hold off
tit = title({['G/\mu = ',num2str(bb,'%3.1f')],['\delta/\mu = ',num2str(dbm,'%3.1f')]});
tit.Position = [160 5 0];
set(gca, 'FontSize', 20);
set(gcf,'Position', [105 416 854 549],'OuterPosition',[206 408 761 642]);
