# Supplementary material for: Probing elastic anisotropy of human skin in vivo with light using non-contact acoustic micro-tapping OCE and polarization sensitive OCT
Source: Sci Rep. 2022 Mar 10;12:3963. doi: 10.1038/s41598-022-07775-3 (PMC8913799; doi:10.1038/s41598-022-07775-3)
Supplement: Supplementary file 1 — Supplementary Information 1. [file 41598_2022_7775_MOESM1_ESM.zip › Supplementary Sortware Library/OnscaleDataPlotting/matFuns/funSetplot.m]

function funSetplot(h,h1,h2,h3)

set(h,'Position',[300 200 500 700])

set(h1,'FontSize',12)


set(h2,'FontSize',12)

set(h3,'FontSize',12)
