# Supplementary material for: Probing elastic anisotropy of human skin in vivo with light using non-contact acoustic micro-tapping OCE and polarization sensitive OCT
Source: Sci Rep. 2022 Mar 10;12:3963. doi: 10.1038/s41598-022-07775-3 (PMC8913799; doi:10.1038/s41598-022-07775-3)
Supplement: Supplementary file 1 — Supplementary Information 1. [file 41598_2022_7775_MOESM1_ESM.zip › Supplementary Sortware Library/OnscaleDataPlotting/matFuns/funVelocityEstimation.m]

% program to find bulk and surface wave speeds for a given angle in
% anisotrpic skin type medium
% author: Maju Kuriakose
% date 08/18/2021
% BioEngineering, Univ. Wash. Seattle
% Lab of Prof. Matthew O'Donnell and Dr Ivan Pelivanov
% Article: Probing human skin�s elastic anisotropy in vivo with light using non-contact acoustic micro-tapping OCE and polarization-sensitive OCT
% Mitchell A. Kirby 1, Peijun Tang 1, Hong-Cin Liou 1, Maju Kuriakose 1, John J. Pitre Jr.1, Tam Pham 2, Russell Ettinger 2, Ruikang Wang 1, Matthew O�Donnell 1, and Ivan Pelivanov 1*
% 1. University of Washington, Department of Bioengineering, Seattle, Washington, United States
% 2. University of Washington, Harborview Medical Center, Seattle, Washington, United States

%%%%%%%%%%%%%%%%%%%%%%%%%%%%%%%%%%%%%%%%%%%%%%%%%%%%%%%%%%%%%%%%%%%%%%%%%%%
function vTheory =  funVelocityEstimation(angle,dbm,GbyMu,mu)
rho = 1000; % density
Cp = 1540; % longitudinal speed

% GbyMu = 3; % shear modulus anisotropy
% mu = 1000;
G = GbyMu*mu;
lambda = rho*Cp^2 - 2*mu;

% dbm = 2;% [0,1,2,5,10,50]; % change the value as required
delta = mu*dbm;

%%%%%%%%%%%%%%%%%%%%%%%%%%%%%%%%%%%%%%%%%%%%%%%%%%%%%%%%%%%%%%%%%%%%%%%%%%%
% Rayleigh

Q2 = 0; %
Q1 = 0.5*(Q2-delta);
Theta = angle*pi/180; % angle of fiber

C = zeros(6, 6);
C(1,1) = lambda + 2*mu+Q2;
C(1,2) = lambda+Q1;
C(1,3) = lambda+Q1;
C(2,1) = lambda+Q1;
C(2,2) = lambda + 2*mu;
C(2,3) = lambda;
C(3,1) = lambda+Q1;
C(3,2) = lambda;
C(3,3) = lambda + 2*mu;
C(4,4) = mu;
C(5,5) = G;
C(6,6) = G;
n = [0;0;1];

cr = zeros(size(Theta));
for i = 1:length(Theta)
    Rz = [cos(Theta(i)), -sin(Theta(i)), 0; sin(Theta(i)), cos(Theta(i)), 0; 0, 0, 1];
    m = Rz*[1;0;0];
    cr(i) = compute_aniso_rayleigh(C, m, n, rho);
end

vTheory = cr;
