# Supplementary material for: Probing elastic anisotropy of human skin in vivo with light using non-contact acoustic micro-tapping OCE and polarization sensitive OCT
Source: Sci Rep. 2022 Mar 10;12:3963. doi: 10.1038/s41598-022-07775-3 (PMC8913799; doi:10.1038/s41598-022-07775-3)
Supplement: Supplementary file 1 — Supplementary Information 1. [file 41598_2022_7775_MOESM1_ESM.zip › Supplementary Sortware Library/OnscaleDataPlotting/matFuns/xttools_group_velocity_rad.m]

function [gpvel, rst, xlin, tlin] = xttools_group_velocity_rad(x, t, v, xstart, xend)
% XTTOOLS_GROUP_VELOCITY_RAD - Group velocity estimation using Radon-sum transform
%
% ---

    x = reshape(x, 1, []);
    t = reshape(t, 1, []);

    xmask = (x >= xstart) & (x <= xend);
    xspan = xend - xstart;
    x = x(xmask);
    v = v(xmask, :);
    [nx, nt] = size(v);

    rst = zeros(nt, nt-1);
    for i = 1:nt
        tstart = t(i);
        for j = (i+1):nt
            % Get the trajectory parameterization (x, tj)
            tend = t(j);
            tspan = tend - tstart;
            c = xspan/tspan;
            tj = (x - xstart)/c + tstart;

            % Interpolate signal at times tj for each x
            % rsum = 0;
            % for k = 1:length(x)
            %     rsum = rsum + interp1(t, v(k, :), tj(k), 'linear');
            % end

            % Bin tj into the nearest discrete t, returning only indices
            [~, idx] = min(abs(bsxfun(@minus,tj,t')));
            
            % Use linear indices to get the value of v in the t(idx) bin of
            % each row x
            linear_indices = sub2ind(size(v), 1:nx, idx);

            % rst(i,j) = rsum;
            rst(i,j) = sum(v(linear_indices));
        end
    end

    [~, idxmax] = max(rst(:));
    [idxmax, jdxmax] = ind2sub(size(rst), idxmax);
    gpvel = xspan/(t(jdxmax) - t(idxmax));
    xlin = [xstart, xend];
    tlin = [t(idxmax), t(jdxmax)];
