# Supplementary material for: Probing elastic anisotropy of human skin in vivo with light using non-contact acoustic micro-tapping OCE and polarization sensitive OCT
Source: Sci Rep. 2022 Mar 10;12:3963. doi: 10.1038/s41598-022-07775-3 (PMC8913799; doi:10.1038/s41598-022-07775-3)
Supplement: Supplementary file 1 — Supplementary Information 1. [file 41598_2022_7775_MOESM1_ESM.zip › Supplementary Sortware Library/OnscaleDataPlotting/matFuns/xttools_power_spectrum.m]

function [VdB, f, k] = xttools_power_spectrum(v, dt, dx, nfft)
    nfft = 2*ceil(nfft/2);
    fs = 1/dt;
    ks = 1/dx;
    f = (0:(nfft-1))/nfft*fs - fs/2;
    k = (0:(nfft-1))/nfft*ks - ks/2;
    vspect = fft2(v, nfft, nfft);
    VdB = 20*log10(abs(vspect)/max(abs(vspect(:))));
    clear vspect
    VdB = VdB(1:(nfft/2), (nfft/2+1):nfft);
    VdB = fliplr(VdB);
    f = fftshift(f);
    k = fftshift(k);
    f = f(1:nfft/2);
    k = k(1:nfft/2);
