# Supplementary material for: Probing elastic anisotropy of human skin in vivo with light using non-contact acoustic micro-tapping OCE and polarization sensitive OCT
Source: Sci Rep. 2022 Mar 10;12:3963. doi: 10.1038/s41598-022-07775-3 (PMC8913799; doi:10.1038/s41598-022-07775-3)
Supplement: Supplementary file 1 — Supplementary Information 1. [file 41598_2022_7775_MOESM1_ESM.zip › Supplementary Sortware Library/OnscaleDataPlotting/Onscale/skin_1layer.flxinp]

mem mb 263 50


c *********************************************************************************************
c 1 layer NITI model (Dermis only). Dermis langer's line lies in X-Z plane with Y axis symmetry
c For 2D simulation, Z-axis length is 0. Simulation is in X-Y plane.
c 2D Rayleigh wave nearfield test.
c
c Solves a propagation of a 2D Rayleigh wave in a semi-infinite 
c linearly elastic medium. The wave is generated using a 
c Gaussian-in-space and Gaussian-in-time excitation centered at 
c (x,z) = (0, 0). Hourglass control is applied to prevent numerical
c issues as the Poisson's ratio approaches 0.5. 
c 
c To rotate NITI layer make changes in 'axis'
c Provided by Prof. Matthew O'Donnell lab, University of Washington Seattle
c written by Dr M. Kuriakose and Dr John J. Pitre Jr. 
c Supervised by Dr Ivan Pelivanov & Prof. Matthew O'Donnell
c *********************************************************************************************


c
c Model id, title, and basic runtime settings
c
titl skinalong 2D guided skin model
mp omp 2 *
rest no


c Geometry
c axis of rotation symmetry :Y-axis. 
symb domain_width = 10E-3	/* width of the domain in X-axis
symb dermis_thickness = 10E-3 /* height of Dermis layer in Y-axis

c Push
symb push_duration = 100E-6 /* in time
symb push_amplitude = 5000
symb push_offset = $push_duration / 2 * 5 /* push delay in time
symb push_width = 600
symb push_width_scale = $push_width / 250 /* 

c Materials - Layer
symb density = 1E3
symbx shearmod_dermis_mu = 10E3
symbx shearmod_dermis_G = 30E3


c Lame lambda was calculated for a longitudinal wave (P) speed of 35m/s instead of 
c typical value of 1540m/s in soft tissues. This approximation minimizes 
c certain numerical issues that arise as lambda becomes large while preserving S-wave behaviour in NITI.

c Note that the notation here differs from that used in the paper. This is just a difference in the assumed
c coordinate systems for the paper vs OnScale. We just switch z and y.

c stiffness tensor values
symb q2 = 0
symb dbm = 1  /* delta by mu
symb q1 = 0.5 * ( $q2 - $dbm * $shearmod_dermis_mu )

symb param_lame_lambda = ( 35.0 * 35.0 - 2.0 ) * $shearmod_dermis_mu 
symb c11 = $param_lame_lambda + 2.0 * $shearmod_dermis_mu + $q2
symb c12 = $param_lame_lambda + $q1
symb c22 = $param_lame_lambda + 2.0 * $shearmod_dermis_mu
symb c23 = $param_lame_lambda
symb cp = sqrt ( $c11 / $density )

symb c44 = $shearmod_dermis_mu
symb c55 = $shearmod_dermis_G
symb c66 = $shearmod_dermis_G


c Grid


symb csmin_dermis = sqrt ( min ( $shearmod_dermis_G , $shearmod_dermis_mu ) / $density )
symb est_wavelength = $push_width * 1E-6 /* 600 
symb grid_spacing = 30E-6 /* spacing of grid. it governs the simulation total time and numerical accuracy


c Output
symb tstep_max = $push_duration / 40
symb restime = $est_wavelength / 40 / $csmin_dermis
symb simtime = 3E-3 /* 


c
c Mesh
c

c Define grid extends in x and y

symb #keycord x 1 0.0 $domain_width /*
symb #keycord y 1 0.0 $dermis_thickness /*


c Get number of indices in x and y for this set of keypoints
symb #get { idx } rootmax x
symb #get { jdx } rootmax y

c Set grid indices in x and y
symb #keyindx i 1 $idx 1 $grid_spacing 1
symb #keyindx j 1 $jdx 1 $grid_spacing 1

c Get grid size
symb nx = $i$idx
symb ny = $j$jdx

c Construct grid, enforcing plane strain constraint
grid $nx $ny pstn

c Map grid to geometry
geom keypnt $idx $jdx

axis
	form angl 
	defn axismatr cart 0.0 0.0 0.0 0 0 0 
	end
 

c
c Material
c

matr

c dermis
	wvsp off
	type lean 
    prop dermis_layer_matr $density * * 0.005
    stif $c11 $c12 $c12 0 0 0 $c22
         $c23 0 0 0 $c22 0 0
         0 $c44 0 0 $c55 0 $c66 
	axis dermis_layer_matr axismatr
	hrgl dermis_layer_matr BB
	end

site

	regn dermis_layer_matr $i1 $nx $j1 $j2
	end

grph
   plot matr
   end

term


c
c Boundary conditions and loads
c

c Boundary conditions
boun
	side xmin symm
	side xmax absr
	side ymin free
	side ymax absr
	end


c Import time data of Gaussian
data

    hist gauss_data * supergaussian_timedata.dat $push_duration 1.0 $push_offset

	end


c Import spatial data of push
data 

	hist spatial_data * gaussian_spacedata_domain_25mm_width_250um.dat $push_width_scale $push_amplitude

	end


c Push definition
func hist gauss_data 1.0


c Push loading
do push_loop ii 1 $i$idx-1 1
symb #get { rxcrd rycrd rzcrd } crdelem $ii 1
symb #get { push_scale } histval spatial_data $rxcrd
plod
	pdef push_loading$ii func $push_scale
	vctr vct$ii 0 1 0
	sdef push_loading$ii vct$ii $ii $ii+1 1 1
	end
end$ push_loop


c Calculations

calc 
	disp
	end


 
c process model

prcs 


c
c Runtime calculations
c
symb #get { step } timestep 
symb tstep_actual = min ( $step , $tstep_max )
symb nexec = $simtime / $step 
symb nloops = $simtime / $restime
symb nexec2 = $nexec / $nloops

symb #get { tbeg } wtime

do loopi ii 1 $nloops 1 /* setting up do loop
exec $nexec2 /* run model for 'nexec2' timesteps
c
c FLXDATO OUTPUT
c
data
	file out skin_multilayer_results$ii
	out1 tmas 1 1 1 1
	out1 xcrd
	out1 ycrd 
	out1 matd
	out1 mats
	out1 matp
c ---
c To export only surface data, append  * * 1 1  to these variables
	out1 xvel * * 1 1 /*$i1 $i2 $j1 $j2
	out1 yvel * * 1 1 /*$i1 $i2 $j1 $j2
c ---
	out1 pldm
	out1 pldt
	end

end$ loopi

symb #get { tend } wtime
symb trun = $tend - $tbeg


symb #get { label } jobname
symb #save '$label.symb'

stop
