# Supplementary material for: Probing elastic anisotropy of human skin in vivo with light using non-contact acoustic micro-tapping OCE and polarization sensitive OCT
Source: Sci Rep. 2022 Mar 10;12:3963. doi: 10.1038/s41598-022-07775-3 (PMC8913799; doi:10.1038/s41598-022-07775-3)
Supplement: Supplementary file 1 — Supplementary Information 1. [file 41598_2022_7775_MOESM1_ESM.zip › Supplementary Sortware Library/OnscaleDataPlotting/Onscale/skin_1layer/1/skin_1layer.flxprt]

     Command line symbol definition: shearmod_dermis_G    (  real   ) =  0.30000E+05
     Command line symbol definition: shearmod_dermis_mu   (  real   ) =  0.10000E+05
 ...............................................................................
 .        Begin    PZFlex  processing at Thu Aug 19 00:43:18 2021              .
 ...............................................................................
 .        Platform: Linux        Precision: single                             .
 .        Release:  FLEX_v1.7.13                                               .
 ...............................................................................
 .        Copyright 1984-2019 by OnScale.  All rights reserved.                .
 ...............................................................................
 .        Username: Cloud_User   Machine: 005b86ce-f511-489a-a082-98181c       .
 ...............................................................................
 .        Defaults file: /bin//Flex/Programs/Flex.defaults                     .
 ...............................................................................
            -    -    -    -    -    -    -    -    -    -    -    -    -    -
 input- mem mb 263 50
  
     Memory allocation:
     Numeric   data-        65 million  words (       260 Mbyte)
     Character data-      2500 thousand words (        50 Mbyte)
  
            -    -    -    -    -    -    -    -    -    -    -    -    -    -
 input- c *********************************************************************************************
 input- c 1 layer NITI model (Dermis only). Dermis langer's line lies in X-Z plane with Y axis symmetry
 input- c For 2D simulation, Z-axis length is 0. Simulation is in X-Y plane.
 input- c 2D Rayleigh wave nearfield test.
 input- c
 input- c Solves a propagation of a 2D Rayleigh wave in a semi-infinite
 input- c linearly elastic medium. The wave is generated using a
 input- c Gaussian-in-space and Gaussian-in-time excitation centered at
 input- c (x,z) = (0, 0). Hourglass control is applied to prevent numerical
 input- c issues as the Poisson's ratio approaches 0.5.
 input- c
 input- c To rotate NITI layer make changes in 'axis'
 input- c Provided by Prof. Matthew O'Donnell lab, University of Washington Seattle
 input- c written by Dr M. Kuriakose and Dr John J. Pitre Jr.
 input- c Supervised by Dr Ivan Pelivanov & Prof. Matthew O'Donnell
 input- c *********************************************************************************************
 input- c
 input- c Model id, title, and basic runtime settings
 input- c
            -    -    -    -    -    -    -    -    -    -    -    -    -    -
 input- titl skinalong 2D guided skin model

     skinalon  2D guided skin model                                        
     --------  ------------------------------------------------------------
      Job id                          Job title
            -    -    -    -    -    -    -    -    -    -    -    -    -    -
 input- mp omp 2 *

     Number of CPU sockets=    1
     Number of cores per socket=    2
     Number of licensed Openmp threads= 1024
     Maximum number of processors available for job=    1
            -    -    -    -    -    -    -    -    -    -    -    -    -    -
 input- rest no
     *end*     subcommand generated
            -    -    -    -    -    -    -    -    -    -    -    -    -    -
 input- c Geometry
 input- c axis of rotation symmetry :Y-axis.
            -    -    -    -    -    -    -    -    -    -    -    -    -    -
 input- symb domain_width = 10E-3 /* width of the domain in X-axis
          current  definition of domain_width         (  real   ) =  0.1000000E-01
            -    -    -    -    -    -    -    -    -    -    -    -    -    -
 input- symb dermis_thickness = 10E-3 /* height of Dermis layer in Y-axis
          current  definition of dermis_thickness     (  real   ) =  0.1000000E-01
 input- c Push
            -    -    -    -    -    -    -    -    -    -    -    -    -    -
 input- symb push_duration = 100E-6 /* in time
          current  definition of push_duration        (  real   ) =  0.1000000E-03
            -    -    -    -    -    -    -    -    -    -    -    -    -    -
 input- symb push_amplitude = 5000
          current  definition of push_amplitude       (  real   ) =   5000.000    
            -    -    -    -    -    -    -    -    -    -    -    -    -    -
 input- symb push_offset = $push_duration / 2 * 5 /* push delay in time
          current  definition of push_offset          (  real   ) =  0.2500000E-03
            -    -    -    -    -    -    -    -    -    -    -    -    -    -
 input- symb push_width = 600
          current  definition of push_width           (  real   ) =   600.0000    
            -    -    -    -    -    -    -    -    -    -    -    -    -    -
 input- symb push_width_scale = $push_width / 250 /*
          current  definition of push_width_scale     (  real   ) =   2.400000    
 input- c Materials - Layer
            -    -    -    -    -    -    -    -    -    -    -    -    -    -
 input- symb density = 1E3
          current  definition of density              (  real   ) =   1000.000    
            -    -    -    -    -    -    -    -    -    -    -    -    -    -
 input- symbx shearmod_dermis_mu = 10E3
            -    -    -    -    -    -    -    -    -    -    -    -    -    -
 input- symbx shearmod_dermis_G = 30E3
 input- c Lame lambda was calculated for a longitudinal wave (P) speed of 35m/s instead of
 input- c typical value of 1540m/s in soft tissues. This approximation minimizes
 input- c certain numerical issues that arise as lambda becomes large while preserving S-wave behaviour in NITI.
 input- c Note that the notation here differs from that used in the paper. This is just a difference in the assumed
 input- c coordinate systems for the paper vs OnScale. We just switch z and y.
 input- c stiffness tensor values
            -    -    -    -    -    -    -    -    -    -    -    -    -    -
 input- symb q2 = 0
          current  definition of q2                   (  real   ) =   0.000000    
            -    -    -    -    -    -    -    -    -    -    -    -    -    -
 input- symb dbm = 1  /* delta by mu
          current  definition of dbm                  (  real   ) =   1.000000    
            -    -    -    -    -    -    -    -    -    -    -    -    -    -
 input- symb q1 = 0.5 * ( $q2 - $dbm * $shearmod_dermis_mu )
          current  definition of q1                   (  real   ) =  -5000.000    
            -    -    -    -    -    -    -    -    -    -    -    -    -    -
 input- symb param_lame_lambda = ( 35.0 * 35.0 - 2.0 ) * $shearmod_dermis_mu
          current  definition of param_lame_lambda    (  real   ) =  0.1223000E+08
            -    -    -    -    -    -    -    -    -    -    -    -    -    -
 input- symb c11 = $param_lame_lambda + 2.0 * $shearmod_dermis_mu + $q2
          current  definition of c11                  (  real   ) =  0.1225000E+08
            -    -    -    -    -    -    -    -    -    -    -    -    -    -
 input- symb c12 = $param_lame_lambda + $q1
          current  definition of c12                  (  real   ) =  0.1222500E+08
            -    -    -    -    -    -    -    -    -    -    -    -    -    -
 input- symb c22 = $param_lame_lambda + 2.0 * $shearmod_dermis_mu
          current  definition of c22                  (  real   ) =  0.1225000E+08
            -    -    -    -    -    -    -    -    -    -    -    -    -    -
 input- symb c23 = $param_lame_lambda
          current  definition of c23                  (  real   ) =  0.1223000E+08
            -    -    -    -    -    -    -    -    -    -    -    -    -    -
 input- symb cp = sqrt ( $c11 / $density )
          current  definition of cp                   (  real   ) =   110.6797    
            -    -    -    -    -    -    -    -    -    -    -    -    -    -
 input- symb c44 = $shearmod_dermis_mu
          current  definition of c44                  (  real   ) =   10000.00    
            -    -    -    -    -    -    -    -    -    -    -    -    -    -
 input- symb c55 = $shearmod_dermis_G
          current  definition of c55                  (  real   ) =   30000.00    
            -    -    -    -    -    -    -    -    -    -    -    -    -    -
 input- symb c66 = $shearmod_dermis_G
          current  definition of c66                  (  real   ) =   30000.00    
 input- c Grid
            -    -    -    -    -    -    -    -    -    -    -    -    -    -
 input- symb csmin_dermis = sqrt ( min ( $shearmod_dermis_G , $shearmod_dermis_mu ) / $density )
          current  definition of csmin_dermis         (  real   ) =   3.162278    
            -    -    -    -    -    -    -    -    -    -    -    -    -    -
 input- symb est_wavelength = $push_width * 1E-6 /* 600 mummax ( $est_wavelength_d , $est_wavelength_cT )
          current  definition of est_wavelength       (  real   ) =  0.6000000E-03
            -    -    -    -    -    -    -    -    -    -    -    -    -    -
 input- symb grid_spacing = 30E-6 /* spacing of grid. it governs the simulation total time and numerical accuracy
          current  definition of grid_spacing         (  real   ) =  0.3000000E-04
 input- c Output
            -    -    -    -    -    -    -    -    -    -    -    -    -    -
 input- symb tstep_max = $push_duration / 40
          current  definition of tstep_max            (  real   ) =  0.2500000E-05
            -    -    -    -    -    -    -    -    -    -    -    -    -    -
 input- symb restime = $est_wavelength / 40 / $csmin_dermis
          current  definition of restime              (  real   ) =  0.4743416E-05
            -    -    -    -    -    -    -    -    -    -    -    -    -    -
 input- symb simtime = 3E-3 /*
          current  definition of simtime              (  real   ) =  0.3000000E-02
 input- c
 input- c Mesh
 input- c
 input- c Define grid extends in x and y
            -    -    -    -    -    -    -    -    -    -    -    -    -    -
 input- symb #keycord x 1 0.0 $domain_width /*
            -    -    -    -    -    -    -    -    -    -    -    -    -    -
 input- symb #keycord y 1 0.0 $dermis_thickness /*
 input- c Get number of indices in x and y for this set of keypoints
            -    -    -    -    -    -    -    -    -    -    -    -    -    -
 input- symb #get { idx } rootmax x
          current  definition of idx                  ( integer ) =         2
            -    -    -    -    -    -    -    -    -    -    -    -    -    -
 input- symb #get { jdx } rootmax y
          current  definition of jdx                  ( integer ) =         2
 input- c Set grid indices in x and y
            -    -    -    -    -    -    -    -    -    -    -    -    -    -
 input- symb #keyindx i 1 $idx 1 $grid_spacing 1
            -    -    -    -    -    -    -    -    -    -    -    -    -    -
 input- symb #keyindx j 1 $jdx 1 $grid_spacing 1
 input- c Get grid size
            -    -    -    -    -    -    -    -    -    -    -    -    -    -
 input- symb nx = $i$idx
          current  definition of nx                   ( integer ) =       334
            -    -    -    -    -    -    -    -    -    -    -    -    -    -
 input- symb ny = $j$jdx
          current  definition of ny                   ( integer ) =       334
 input- c Construct grid, enforcing plane strain constraint
            -    -    -    -    -    -    -    -    -    -    -    -    -    -
 input- grid $nx $ny pstn

     grid geometry is 2-dimensional
     constraint relations are pstn


                          i          j          k        total
                   -----   -----   -----      -----
     grid nodes   -     334 x      334 x        1 =     111556

     grid elements-     333 x      333 x        1 =     110889
            -    -    -    -    -    -    -    -    -    -    -    -    -    -
 input- c Map grid to geometry
            -    -    -    -    -    -    -    -    -    -    -    -    -    -
 input- geom keypnt $idx $jdx
            -    -    -    -    -    -    -    -    -    -    -    -    -    -
 input- axis
     *end*     subcommand generated

     the current model consist of:
          * a standard partition which contains no skewed elements

     x node coordinates - minimum=   0.000000    
                          maximum=  0.1000000E-01

     x  element spacing - minimum=  0.3002957E-04
                          maximum=  0.3003050E-04

     y node coordinates - minimum=   0.000000    
                          maximum=  0.1000000E-01

     y  element spacing - minimum=  0.3002957E-04
                          maximum=  0.3003050E-04
            -    -    -    -    -    -    -    -    -    -    -    -    -    -
 input-  form angl
            -    -    -    -    -    -    -    -    -    -    -    -    -    -
 input-  defn axismatr cart 0.0 0.0 0.0 0 0 0
     axis definition: axismatr                type: cart

                                x              y              z
             origin:        0.000000       0.000000       0.000000    
     xbar direction:        1.000000       0.000000       0.000000    
     ybar direction:        0.000000       1.000000       0.000000    
     zbar direction:        0.000000       0.000000       1.000000    
            -    -    -    -    -    -    -    -    -    -    -    -    -    -
 input-  end
            -    -    -    -    -    -    -    -    -    -    -    -    -    -
 input- c
 input- c Material
 input- c
            -    -    -    -    -    -    -    -    -    -    -    -    -    -
 input- matr
            -    -    -    -    -    -    -    -    -    -    -    -    -    -
 input- c dermis
            -    -    -    -    -    -    -    -    -    -    -    -    -    -
 input-  wvsp off
            -    -    -    -    -    -    -    -    -    -    -    -    -    -
 input-  type lean
            -    -    -    -    -    -    -    -    -    -    -    -    -    -
 input-     prop dermis_layer_matr $density * * 0.005
            -    -    -    -    -    -    -    -    -    -    -    -    -    -
 input-     stif $c11 $c12 $c12 0 0 0 $c22
            -    -    -    -    -    -    -    -    -    -    -    -    -    -
 input-          $c23 0 0 0 $c22 0 0
            -    -    -    -    -    -    -    -    -    -    -    -    -    -
 input-          0 $c44 0 0 $c55 0 $c66
            -    -    -    -    -    -    -    -    -    -    -    -    -    -
 input-  axis dermis_layer_matr axismatr
            -    -    -    -    -    -    -    -    -    -    -    -    -    -
 input-  hrgl dermis_layer_matr BB
            -    -    -    -    -    -    -    -    -    -    -    -    -    -
 input-  end


                            lean material properties
     --------------------------------------------------------------------------------


     parm    dermis_layer_matr
     ---- --------------------
   1 rho          1000.000    
   2 bulk        0.1221889E+08
   3 shr          23333.33    
   4 hrgl         1.000000    
   7 ldmp         0.000000    
   8 qdmp         0.000000    
   9  c11        0.1225000E+08
  10  c12        0.1222500E+08
  11  c13        0.1222500E+08
  12  c14         0.000000    
  13  c15         0.000000    
  14  c16         0.000000    
  15  c22        0.1225000E+08
  16  c23        0.1223000E+08
  17  c24         0.000000    
  18  c25         0.000000    
  19  c26         0.000000    
  20  c33        0.1225000E+08
  21  c34         0.000000    
  22  c35         0.000000    
  23  c36         0.000000    
  24  c44         10000.00    
  25  c45         0.000000    
  26  c46         0.000000    
  27  c55         30000.00    
  28  c56         0.000000    
  29  c66         30000.00    
cmpl  s11        0.2501149E-04
cmpl  s12       -0.1249042E-04
cmpl  s13       -0.1249042E-04
cmpl  s14         0.000000    
cmpl  s15         0.000000    
cmpl  s16         0.000000    
cmpl  s22        0.3125798E-04
cmpl  s23       -0.1874202E-04
cmpl  s24         0.000000    
cmpl  s25         0.000000    
cmpl  s26         0.000000    
cmpl  s33        0.3125798E-04
cmpl  s34         0.000000    
cmpl  s35         0.000000    
cmpl  s36         0.000000    
cmpl  s44        0.1000000E-03
cmpl  s45         0.000000    
cmpl  s46         0.000000    
cmpl  s55        0.3333333E-04
cmpl  s56         0.000000    
cmpl  s66        0.3333333E-04
     axis             axismatr
      cp          110.7564    
      cs          4.273582    
            -    -    -    -    -    -    -    -    -    -    -    -    -    -
 input- site
            -    -    -    -    -    -    -    -    -    -    -    -    -    -
 input-  regn dermis_layer_matr $i1 $nx $j1 $j2
            -    -    -    -    -    -    -    -    -    -    -    -    -    -
 input-  end

     Model contains the following continuum elements:

     material   elements        Volume
     dermis_la    110889       1.0004233E-04
     void              0       0.0000000E+00

     Bounding Box XYZ
     material   xmin           xmax           ymin           ymax           zmin           zmax
     dermis_la  0.0000000E+00  9.9999998E-03  0.0000000E+00  9.9999998E-03  0.0000000E+00  0.0000000E+00

     Bounding Box IJK
     material            imin           imax           jmin           jmax           kmin           kmax
     dermis_la              1            334              1            334              0              0
            -    -    -    -    -    -    -    -    -    -    -    -    -    -
 input- grph
            -    -    -    -    -    -    -    -    -    -    -    -    -    -
 input-    plot matr
 plot command executed
            -    -    -    -    -    -    -    -    -    -    -    -    -    -
 input-    end
            -    -    -    -    -    -    -    -    -    -    -    -    -    -
 input- term
            -    -    -    -    -    -    -    -    -    -    -    -    -    -
 input- c
 input- c Boundary conditions and loads
 input- c
 input- c Boundary conditions
            -    -    -    -    -    -    -    -    -    -    -    -    -    -
 input- boun
            -    -    -    -    -    -    -    -    -    -    -    -    -    -
 input-  side xmin symm
            -    -    -    -    -    -    -    -    -    -    -    -    -    -
 input-  side xmax absr
            -    -    -    -    -    -    -    -    -    -    -    -    -    -
 input-  side ymin free
            -    -    -    -    -    -    -    -    -    -    -    -    -    -
 input-  side ymax absr
            -    -    -    -    -    -    -    -    -    -    -    -    -    -
 input-  end
            -    -    -    -    -    -    -    -    -    -    -    -    -    -
 input- c Import time data of Gaussian
            -    -    -    -    -    -    -    -    -    -    -    -    -    -
 input- data
            -    -    -    -    -    -    -    -    -    -    -    -    -    -
 input- c Cloud Scheduler - Replaced this with the line below:     hist gauss_data * supergaussian_timedata.dat $push_duration 1.0 $push_offset
            -    -    -    -    -    -    -    -    -    -    -    -    -    -
 input-     hist gauss_data * supergaussian_timedata.dat $push_duration 1.0 $push_offset
     history data file-supergaussian_timedata.dat

     Name :gauss_data          
     Number of rows    =    5000
     Number of columns =       2
   5000 data points read, time begin- -0.7499999E-03 time end-  0.1250000E-02
                          data min-   0.000000     data max-   1.000000    
            -    -    -    -    -    -    -    -    -    -    -    -    -    -
 input-  end
            -    -    -    -    -    -    -    -    -    -    -    -    -    -
 input- c Import spatial data of push
            -    -    -    -    -    -    -    -    -    -    -    -    -    -
 input- data
            -    -    -    -    -    -    -    -    -    -    -    -    -    -
 input- c Cloud Scheduler - Replaced this with the line below:  hist spatial_data * gaussian_spacedata_domain_25mm_width_250um.dat $push_width_scale $push_amplitude
            -    -    -    -    -    -    -    -    -    -    -    -    -    -
 input-  hist spatial_data * gaussian_spacedata_domain_25mm_width_250um.dat $push_width_scale $push_amplitude
     history data file-gaussian_spacedata_domain_25mm_width_250um.dat

     Name :spatial_data        
     Number of rows    =    5000
     Number of columns =       2
   5000 data points read, time begin-   0.000000     time end-  0.6000000E-01
                          data min-   0.000000     data max-   5000.000    
            -    -    -    -    -    -    -    -    -    -    -    -    -    -
 input-  end
            -    -    -    -    -    -    -    -    -    -    -    -    -    -
 input- c Push definition
            -    -    -    -    -    -    -    -    -    -    -    -    -    -
 input- func hist gauss_data 1.0
            -    -    -    -    -    -    -    -    -    -    -    -    -    -
 input- c Push loading
            -    -    -    -    -    -    -    -    -    -    -    -    -    -
 input- do push_loop ii 1 $i$idx-1 1
     Initiating a DO LOOP procedure composed of:

     do push_loop ii 1 $i$idx-1 1
     symb #get { rxcrd rycrd rzcrd } crdelem $ii 1
     symb #get { push_scale } histval spatial_data $rxcrd
     plod
      pdef push_loading$ii func $push_scale
      vctr vct$ii 0 1 0
      sdef push_loading$ii vct$ii $ii $ii+1 1 1
      end
     end$ push_loop

     Number of character words to store procedure:    39

     DO LOOP is now being executed
            -    -    -    -    -    -    -    -    -    -    -    -    -    -
 input- symb #get { rxcrd rycrd rzcrd } crdelem $ii 1
          current  definition of rxcrd                (  real   ) =  0.1501501E-04
          current  definition of rycrd                (  real   ) =  0.1501501E-04
          current  definition of rzcrd                (  real   ) =   0.000000    
            -    -    -    -    -    -    -    -    -    -    -    -    -    -
 input- symb #get { push_scale } histval spatial_data $rxcrd
          current  definition of push_scale           (  real   ) =   4990.290    
            -    -    -    -    -    -    -    -    -    -    -    -    -    -
 input- plod
     *end*     subcommand generated
            -    -    -    -    -    -    -    -    -    -    -    -    -    -
 input-  pdef push_loading$ii func $push_scale
            -    -    -    -    -    -    -    -    -    -    -    -    -    -
 input-  vctr vct$ii 0 1 0
            -    -    -    -    -    -    -    -    -    -    -    -    -    -
 input-  sdef push_loading$ii vct$ii $ii $ii+1 1 1
     Additional element faces loaded=         1
            -    -    -    -    -    -    -    -    -    -    -    -    -    -
 input-  end
            1 element surfaces loaded due to all SDEF commands
            -    -    -    -    -    -    -    -    -    -    -    -    -    -
 input- end$ push_loop
            -    -    -    -    -    -    -    -    -    -    -    -    -    -
 input- symb #get { rxcrd rycrd rzcrd } crdelem $ii 1
          previous definition of rxcrd                (  real   ) =  0.1501501E-04
          current  definition of rxcrd                (  real   ) =  0.4504504E-04
          previous definition of rycrd                (  real   ) =  0.1501501E-04
          current  definition of rycrd                (  real   ) =  0.1501501E-04
          previous definition of rzcrd                (  real   ) =   0.000000    
          current  definition of rzcrd                (  real   ) =   0.000000    
            -    -    -    -    -    -    -    -    -    -    -    -    -    -
 input- symb #get { push_scale } histval spatial_data $rxcrd
          previous definition of push_scale           (  real   ) =   4990.290    
          current  definition of push_scale           (  real   ) =   4921.484    
            -    -    -    -    -    -    -    -    -    -    -    -    -    -
 input- plod
            -    -    -    -    -    -    -    -    -    -    -    -    -    -
 input-  pdef push_loading$ii func $push_scale
            -    -    -    -    -    -    -    -    -    -    -    -    -    -
 input-  vctr vct$ii 0 1 0
            -    -    -    -    -    -    -    -    -    -    -    -    -    -
 input-  sdef push_loading$ii vct$ii $ii $ii+1 1 1
     Additional element faces loaded=         1
            -    -    -    -    -    -    -    -    -    -    -    -    -    -
 input-  end
            2 element surfaces loaded due to all SDEF commands
            -    -    -    -    -    -    -    -    -    -    -    -    -    -
 input- end$ push_loop
            -    -    -    -    -    -    -    -    -    -    -    -    -    -
 input- symb #get { rxcrd rycrd rzcrd } crdelem $ii 1
          previous definition of rxcrd                (  real   ) =  0.4504504E-04
          current  definition of rxcrd                (  real   ) =  0.7507507E-04
          previous definition of rycrd                (  real   ) =  0.1501501E-04
          current  definition of rycrd                (  real   ) =  0.1501501E-04
          previous definition of rzcrd                (  real   ) =   0.000000    
          current  definition of rzcrd                (  real   ) =   0.000000    
            -    -    -    -    -    -    -    -    -    -    -    -    -    -
 input- symb #get { push_scale } histval spatial_data $rxcrd
          previous definition of push_scale           (  real   ) =   4921.484    
          current  definition of push_scale           (  real   ) =   4786.687    
            -    -    -    -    -    -    -    -    -    -    -    -    -    -
 input- plod
            -    -    -    -    -    -    -    -    -    -    -    -    -    -
 input-  pdef push_loading$ii func $push_scale
            -    -    -    -    -    -    -    -    -    -    -    -    -    -
 input-  vctr vct$ii 0 1 0
            -    -    -    -    -    -    -    -    -    -    -    -    -    -
 input-  sdef push_loading$ii vct$ii $ii $ii+1 1 1
     Additional element faces loaded=         1
            -    -    -    -    -    -    -    -    -    -    -    -    -    -
 input-  end
            3 element surfaces loaded due to all SDEF commands
            -    -    -    -    -    -    -    -    -    -    -    -    -    -
 input- end$ push_loop
            -    -    -    -    -    -    -    -    -    -    -    -    -    -
 input- symb #get { rxcrd rycrd rzcrd } crdelem $ii 1
          previous definition of rxcrd                (  real   ) =  0.7507507E-04
          current  definition of rxcrd                (  real   ) =  0.1051051E-03
          previous definition of rycrd                (  real   ) =  0.1501501E-04
          current  definition of rycrd                (  real   ) =  0.1501501E-04
          previous definition of rzcrd                (  real   ) =   0.000000    
          current  definition of rzcrd                (  real   ) =   0.000000    
            -    -    -    -    -    -    -    -    -    -    -    -    -    -
 input- symb #get { push_scale } histval spatial_data $rxcrd
          previous definition of push_scale           (  real   ) =   4786.687    
          current  definition of push_scale           (  real   ) =   4591.406    
            -    -    -    -    -    -    -    -    -    -    -    -    -    -
 input- plod
            -    -    -    -    -    -    -    -    -    -    -    -    -    -
 input-  pdef push_loading$ii func $push_scale
            -    -    -    -    -    -    -    -    -    -    -    -    -    -
 input-  vctr vct$ii 0 1 0
            -    -    -    -    -    -    -    -    -    -    -    -    -    -
 input-  sdef push_loading$ii vct$ii $ii $ii+1 1 1
     Additional element faces loaded=         1
            -    -    -    -    -    -    -    -    -    -    -    -    -    -
 input-  end
            4 element surfaces loaded due to all SDEF commands
            -    -    -    -    -    -    -    -    -    -    -    -    -    -
 input- end$ push_loop
            -    -    -    -    -    -    -    -    -    -    -    -    -    -
 input- symb #get { rxcrd rycrd rzcrd } crdelem $ii 1
          previous definition of rxcrd                (  real   ) =  0.1051051E-03
          current  definition of rxcrd                (  real   ) =  0.1351351E-03
          previous definition of rycrd                (  real   ) =  0.1501501E-04
          current  definition of rycrd                (  real   ) =  0.1501501E-04
          previous definition of rzcrd                (  real   ) =   0.000000    
          current  definition of rzcrd                (  real   ) =   0.000000    
            -    -    -    -    -    -    -    -    -    -    -    -    -    -
 input- symb #get { push_scale } histval spatial_data $rxcrd
          previous definition of push_scale           (  real   ) =   4591.406    
          current  definition of push_scale           (  real   ) =   4343.340    
            -    -    -    -    -    -    -    -    -    -    -    -    -    -
 input- plod
            -    -    -    -    -    -    -    -    -    -    -    -    -    -
 input-  pdef push_loading$ii func $push_scale
            -    -    -    -    -    -    -    -    -    -    -    -    -    -
 input-  vctr vct$ii 0 1 0
            -    -    -    -    -    -    -    -    -    -    -    -    -    -
 input-  sdef push_loading$ii vct$ii $ii $ii+1 1 1
     Additional element faces loaded=         1
            -    -    -    -    -    -    -    -    -    -    -    -    -    -
 input-  end
            5 element surfaces loaded due to all SDEF commands
            -    -    -    -    -    -    -    -    -    -    -    -    -    -
 input- end$ push_loop
            -    -    -    -    -    -    -    -    -    -    -    -    -    -
 input- symb #get { rxcrd rycrd rzcrd } crdelem $ii 1
          previous definition of rxcrd                (  real   ) =  0.1351351E-03
          current  definition of rxcrd                (  real   ) =  0.1651652E-03
          previous definition of rycrd                (  real   ) =  0.1501501E-04
          current  definition of rycrd                (  real   ) =  0.1501501E-04
          previous definition of rzcrd                (  real   ) =   0.000000    
          current  definition of rzcrd                (  real   ) =   0.000000    
            -    -    -    -    -    -    -    -    -    -    -    -    -    -
 input- symb #get { push_scale } histval spatial_data $rxcrd
          previous definition of push_scale           (  real   ) =   4343.340    
          current  definition of push_scale           (  real   ) =   4052.041    
            -    -    -    -    -    -    -    -    -    -    -    -    -    -
 input- plod
            -    -    -    -    -    -    -    -    -    -    -    -    -    -
 input-  pdef push_loading$ii func $push_scale
            -    -    -    -    -    -    -    -    -    -    -    -    -    -
 input-  vctr vct$ii 0 1 0
            -    -    -    -    -    -    -    -    -    -    -    -    -    -
 input-  sdef push_loading$ii vct$ii $ii $ii+1 1 1
     Additional element faces loaded=         1
            -    -    -    -    -    -    -    -    -    -    -    -    -    -
 input-  end
            6 element surfaces loaded due to all SDEF commands
            -    -    -    -    -    -    -    -    -    -    -    -    -    -
 input- end$ push_loop
            -    -    -    -    -    -    -    -    -    -    -    -    -    -
 input- symb #get { rxcrd rycrd rzcrd } crdelem $ii 1
          previous definition of rxcrd                (  real   ) =  0.1651652E-03
          current  definition of rxcrd                (  real   ) =  0.1951952E-03
          previous definition of rycrd                (  real   ) =  0.1501501E-04
          current  definition of rycrd                (  real   ) =  0.1501501E-04
          previous definition of rzcrd                (  real   ) =   0.000000    
          current  definition of rzcrd                (  real   ) =   0.000000    
            -    -    -    -    -    -    -    -    -    -    -    -    -    -
 input- symb #get { push_scale } histval spatial_data $rxcrd
          previous definition of push_scale           (  real   ) =   4052.041    
          current  definition of push_scale           (  real   ) =   3728.147    
            -    -    -    -    -    -    -    -    -    -    -    -    -    -
 input- plod
            -    -    -    -    -    -    -    -    -    -    -    -    -    -
 input-  pdef push_loading$ii func $push_scale
            -    -    -    -    -    -    -    -    -    -    -    -    -    -
 input-  vctr vct$ii 0 1 0
            -    -    -    -    -    -    -    -    -    -    -    -    -    -
 input-  sdef push_loading$ii vct$ii $ii $ii+1 1 1
     Additional element faces loaded=         1
            -    -    -    -    -    -    -    -    -    -    -    -    -    -
 input-  end
            7 element surfaces loaded due to all SDEF commands
            -    -    -    -    -    -    -    -    -    -    -    -    -    -
 input- end$ push_loop
            -    -    -    -    -    -    -    -    -    -    -    -    -    -
 input- symb #get { rxcrd rycrd rzcrd } crdelem $ii 1
          previous definition of rxcrd                (  real   ) =  0.1951952E-03
          current  definition of rxcrd                (  real   ) =  0.2252252E-03
          previous definition of rycrd                (  real   ) =  0.1501501E-04
          current  definition of rycrd                (  real   ) =  0.1501501E-04
          previous definition of rzcrd                (  real   ) =   0.000000    
          current  definition of rzcrd                (  real   ) =   0.000000    
            -    -    -    -    -    -    -    -    -    -    -    -    -    -
 input- symb #get { push_scale } histval spatial_data $rxcrd
          previous definition of push_scale           (  real   ) =   3728.147    
          current  definition of push_scale           (  real   ) =   3382.836    
            -    -    -    -    -    -    -    -    -    -    -    -    -    -
 input- plod
            -    -    -    -    -    -    -    -    -    -    -    -    -    -
 input-  pdef push_loading$ii func $push_scale
            -    -    -    -    -    -    -    -    -    -    -    -    -    -
 input-  vctr vct$ii 0 1 0
            -    -    -    -    -    -    -    -    -    -    -    -    -    -
 input-  sdef push_loading$ii vct$ii $ii $ii+1 1 1
     Additional element faces loaded=         1
            -    -    -    -    -    -    -    -    -    -    -    -    -    -
 input-  end
            8 element surfaces loaded due to all SDEF commands
            -    -    -    -    -    -    -    -    -    -    -    -    -    -
 input- end$ push_loop
            -    -    -    -    -    -    -    -    -    -    -    -    -    -
 input- symb #get { rxcrd rycrd rzcrd } crdelem $ii 1
          previous definition of rxcrd                (  real   ) =  0.2252252E-03
          current  definition of rxcrd                (  real   ) =  0.2552553E-03
          previous definition of rycrd                (  real   ) =  0.1501501E-04
          current  definition of rycrd                (  real   ) =  0.1501501E-04
          previous definition of rzcrd                (  real   ) =   0.000000    
          current  definition of rzcrd                (  real   ) =   0.000000    
            -    -    -    -    -    -    -    -    -    -    -    -    -    -
 input- symb #get { push_scale } histval spatial_data $rxcrd
          previous definition of push_scale           (  real   ) =   3382.836    
          current  definition of push_scale           (  real   ) =   3027.203    
            -    -    -    -    -    -    -    -    -    -    -    -    -    -
 input- plod
            -    -    -    -    -    -    -    -    -    -    -    -    -    -
 input-  pdef push_loading$ii func $push_scale
            -    -    -    -    -    -    -    -    -    -    -    -    -    -
 input-  vctr vct$ii 0 1 0
            -    -    -    -    -    -    -    -    -    -    -    -    -    -
 input-  sdef push_loading$ii vct$ii $ii $ii+1 1 1
     Additional element faces loaded=         1
            -    -    -    -    -    -    -    -    -    -    -    -    -    -
 input-  end
            9 element surfaces loaded due to all SDEF commands
            -    -    -    -    -    -    -    -    -    -    -    -    -    -
 input- end$ push_loop
            -    -    -    -    -    -    -    -    -    -    -    -    -    -
 input- symb #get { rxcrd rycrd rzcrd } crdelem $ii 1
          previous definition of rxcrd                (  real   ) =  0.2552553E-03
          current  definition of rxcrd                (  real   ) =  0.2852853E-03
          previous definition of rycrd                (  real   ) =  0.1501501E-04
          current  definition of rycrd                (  real   ) =  0.1501501E-04
          previous definition of rzcrd                (  real   ) =   0.000000    
          current  definition of rzcrd                (  real   ) =   0.000000    
            -    -    -    -    -    -    -    -    -    -    -    -    -    -
 input- symb #get { push_scale } histval spatial_data $rxcrd
          previous definition of push_scale           (  real   ) =   3027.203    
          current  definition of push_scale           (  real   ) =   2671.568    
            -    -    -    -    -    -    -    -    -    -    -    -    -    -
 input- plod
            -    -    -    -    -    -    -    -    -    -    -    -    -    -
 input-  pdef push_loading$ii func $push_scale
            -    -    -    -    -    -    -    -    -    -    -    -    -    -
 input-  vctr vct$ii 0 1 0
            -    -    -    -    -    -    -    -    -    -    -    -    -    -
 input-  sdef push_loading$ii vct$ii $ii $ii+1 1 1
     Additional element faces loaded=         1
            -    -    -    -    -    -    -    -    -    -    -    -    -    -
 input-  end
           10 element surfaces loaded due to all SDEF commands
            -    -    -    -    -    -    -    -    -    -    -    -    -    -
 input- end$ push_loop
            -    -    -    -    -    -    -    -    -    -    -    -    -    -
 input- symb #get { rxcrd rycrd rzcrd } crdelem $ii 1
          previous definition of rxcrd                (  real   ) =  0.2852853E-03
          current  definition of rxcrd                (  real   ) =  0.3153153E-03
          previous definition of rycrd                (  real   ) =  0.1501501E-04
          current  definition of rycrd                (  real   ) =  0.1501501E-04
          previous definition of rzcrd                (  real   ) =   0.000000    
          current  definition of rzcrd                (  real   ) =   0.000000    
            -    -    -    -    -    -    -    -    -    -    -    -    -    -
 input- symb #get { push_scale } histval spatial_data $rxcrd
          previous definition of push_scale           (  real   ) =   2671.568    
          current  definition of push_scale           (  real   ) =   2325.261    
            -    -    -    -    -    -    -    -    -    -    -    -    -    -
 input- plod
            -    -    -    -    -    -    -    -    -    -    -    -    -    -
 input-  pdef push_loading$ii func $push_scale
            -    -    -    -    -    -    -    -    -    -    -    -    -    -
 input-  vctr vct$ii 0 1 0
            -    -    -    -    -    -    -    -    -    -    -    -    -    -
 input-  sdef push_loading$ii vct$ii $ii $ii+1 1 1
     Additional element faces loaded=         1
            -    -    -    -    -    -    -    -    -    -    -    -    -    -
 input-  end
           11 element surfaces loaded due to all SDEF commands
            -    -    -    -    -    -    -    -    -    -    -    -    -    -
 input- end$ push_loop
            -    -    -    -    -    -    -    -    -    -    -    -    -    -
 input- symb #get { rxcrd rycrd rzcrd } crdelem $ii 1
          previous definition of rxcrd                (  real   ) =  0.3153153E-03
          current  definition of rxcrd                (  real   ) =  0.3453453E-03
          previous definition of rycrd                (  real   ) =  0.1501501E-04
          current  definition of rycrd                (  real   ) =  0.1501501E-04
          previous definition of rzcrd                (  real   ) =   0.000000    
          current  definition of rzcrd                (  real   ) =   0.000000    
            -    -    -    -    -    -    -    -    -    -    -    -    -    -
 input- symb #get { push_scale } histval spatial_data $rxcrd
          previous definition of push_scale           (  real   ) =   2325.261    
          current  definition of push_scale           (  real   ) =   1995.858    
            -    -    -    -    -    -    -    -    -    -    -    -    -    -
 input- plod
            -    -    -    -    -    -    -    -    -    -    -    -    -    -
 input-  pdef push_loading$ii func $push_scale
            -    -    -    -    -    -    -    -    -    -    -    -    -    -
 input-  vctr vct$ii 0 1 0
            -    -    -    -    -    -    -    -    -    -    -    -    -    -
 input-  sdef push_loading$ii vct$ii $ii $ii+1 1 1
     Additional element faces loaded=         1
            -    -    -    -    -    -    -    -    -    -    -    -    -    -
 input-  end
           12 element surfaces loaded due to all SDEF commands
            -    -    -    -    -    -    -    -    -    -    -    -    -    -
 input- end$ push_loop
            -    -    -    -    -    -    -    -    -    -    -    -    -    -
 input- symb #get { rxcrd rycrd rzcrd } crdelem $ii 1
          previous definition of rxcrd                (  real   ) =  0.3453453E-03
          current  definition of rxcrd                (  real   ) =  0.3753754E-03
          previous definition of rycrd                (  real   ) =  0.1501501E-04
          current  definition of rycrd                (  real   ) =  0.1501501E-04
          previous definition of rzcrd                (  real   ) =   0.000000    
          current  definition of rzcrd                (  real   ) =   0.000000    
            -    -    -    -    -    -    -    -    -    -    -    -    -    -
 input- symb #get { push_scale } histval spatial_data $rxcrd
          previous definition of push_scale           (  real   ) =   1995.858    
          current  definition of push_scale           (  real   ) =   1689.592    
            -    -    -    -    -    -    -    -    -    -    -    -    -    -
 input- plod
            -    -    -    -    -    -    -    -    -    -    -    -    -    -
 input-  pdef push_loading$ii func $push_scale
            -    -    -    -    -    -    -    -    -    -    -    -    -    -
 input-  vctr vct$ii 0 1 0
            -    -    -    -    -    -    -    -    -    -    -    -    -    -
 input-  sdef push_loading$ii vct$ii $ii $ii+1 1 1
     Additional element faces loaded=         1
            -    -    -    -    -    -    -    -    -    -    -    -    -    -
 input-  end
           13 element surfaces loaded due to all SDEF commands
            -    -    -    -    -    -    -    -    -    -    -    -    -    -
 input- end$ push_loop
            -    -    -    -    -    -    -    -    -    -    -    -    -    -
 input- symb #get { rxcrd rycrd rzcrd } crdelem $ii 1
          previous definition of rxcrd                (  real   ) =  0.3753754E-03
          current  definition of rxcrd                (  real   ) =  0.4054054E-03
          previous definition of rycrd                (  real   ) =  0.1501501E-04
          current  definition of rycrd                (  real   ) =  0.1501501E-04
          previous definition of rzcrd                (  real   ) =   0.000000    
          current  definition of rzcrd                (  real   ) =   0.000000    
            -    -    -    -    -    -    -    -    -    -    -    -    -    -
 input- symb #get { push_scale } histval spatial_data $rxcrd
          previous definition of push_scale           (  real   ) =   1689.592    
          current  definition of push_scale           (  real   ) =   1410.495    
            -    -    -    -    -    -    -    -    -    -    -    -    -    -
 input- plod
            -    -    -    -    -    -    -    -    -    -    -    -    -    -
 input-  pdef push_loading$ii func $push_scale
            -    -    -    -    -    -    -    -    -    -    -    -    -    -
 input-  vctr vct$ii 0 1 0
            -    -    -    -    -    -    -    -    -    -    -    -    -    -
 input-  sdef push_loading$ii vct$ii $ii $ii+1 1 1
     Additional element faces loaded=         1
            -    -    -    -    -    -    -    -    -    -    -    -    -    -
 input-  end
           14 element surfaces loaded due to all SDEF commands
            -    -    -    -    -    -    -    -    -    -    -    -    -    -
 input- end$ push_loop
            -    -    -    -    -    -    -    -    -    -    -    -    -    -
 input- symb #get { rxcrd rycrd rzcrd } crdelem $ii 1
          previous definition of rxcrd                (  real   ) =  0.4054054E-03
          current  definition of rxcrd                (  real   ) =  0.4354354E-03
          previous definition of rycrd                (  real   ) =  0.1501501E-04
          current  definition of rycrd                (  real   ) =  0.1501501E-04
          previous definition of rzcrd                (  real   ) =   0.000000    
          current  definition of rzcrd                (  real   ) =   0.000000    
            -    -    -    -    -    -    -    -    -    -    -    -    -    -
 input- symb #get { push_scale } histval spatial_data $rxcrd
          previous definition of push_scale           (  real   ) =   1410.495    
          current  definition of push_scale           (  real   ) =   1161.376    
            -    -    -    -    -    -    -    -    -    -    -    -    -    -
 input- plod
            -    -    -    -    -    -    -    -    -    -    -    -    -    -
 input-  pdef push_loading$ii func $push_scale
            -    -    -    -    -    -    -    -    -    -    -    -    -    -
 input-  vctr vct$ii 0 1 0
            -    -    -    -    -    -    -    -    -    -    -    -    -    -
 input-  sdef push_loading$ii vct$ii $ii $ii+1 1 1
     Additional element faces loaded=         1
            -    -    -    -    -    -    -    -    -    -    -    -    -    -
 input-  end
           15 element surfaces loaded due to all SDEF commands
            -    -    -    -    -    -    -    -    -    -    -    -    -    -
 input- end$ push_loop
            -    -    -    -    -    -    -    -    -    -    -    -    -    -
 input- symb #get { rxcrd rycrd rzcrd } crdelem $ii 1
          previous definition of rxcrd                (  real   ) =  0.4354354E-03
          current  definition of rxcrd                (  real   ) =  0.4654654E-03
          previous definition of rycrd                (  real   ) =  0.1501501E-04
          current  definition of rycrd                (  real   ) =  0.1501501E-04
          previous definition of rzcrd                (  real   ) =   0.000000    
          current  definition of rzcrd                (  real   ) =   0.000000    
            -    -    -    -    -    -    -    -    -    -    -    -    -    -
 input- symb #get { push_scale } histval spatial_data $rxcrd
          previous definition of push_scale           (  real   ) =   1161.376    
          current  definition of push_scale           (  real   ) =   942.9517    
            -    -    -    -    -    -    -    -    -    -    -    -    -    -
 input- plod
            -    -    -    -    -    -    -    -    -    -    -    -    -    -
 input-  pdef push_loading$ii func $push_scale
            -    -    -    -    -    -    -    -    -    -    -    -    -    -
 input-  vctr vct$ii 0 1 0
            -    -    -    -    -    -    -    -    -    -    -    -    -    -
 input-  sdef push_loading$ii vct$ii $ii $ii+1 1 1
     Additional element faces loaded=         1
            -    -    -    -    -    -    -    -    -    -    -    -    -    -
 input-  end
           16 element surfaces loaded due to all SDEF commands
            -    -    -    -    -    -    -    -    -    -    -    -    -    -
 input- end$ push_loop
            -    -    -    -    -    -    -    -    -    -    -    -    -    -
 input- symb #get { rxcrd rycrd rzcrd } crdelem $ii 1
          previous definition of rxcrd                (  real   ) =  0.4654654E-03
          current  definition of rxcrd                (  real   ) =  0.4954955E-03
          previous definition of rycrd                (  real   ) =  0.1501501E-04
          current  definition of rycrd                (  real   ) =  0.1501501E-04
          previous definition of rzcrd                (  real   ) =   0.000000    
          current  definition of rzcrd                (  real   ) =   0.000000    
            -    -    -    -    -    -    -    -    -    -    -    -    -    -
 input- symb #get { push_scale } histval spatial_data $rxcrd
          previous definition of push_scale           (  real   ) =   942.9517    
          current  definition of push_scale           (  real   ) =   755.1703    
            -    -    -    -    -    -    -    -    -    -    -    -    -    -
 input- plod
            -    -    -    -    -    -    -    -    -    -    -    -    -    -
 input-  pdef push_loading$ii func $push_scale
            -    -    -    -    -    -    -    -    -    -    -    -    -    -
 input-  vctr vct$ii 0 1 0
            -    -    -    -    -    -    -    -    -    -    -    -    -    -
 input-  sdef push_loading$ii vct$ii $ii $ii+1 1 1
     Additional element faces loaded=         1
            -    -    -    -    -    -    -    -    -    -    -    -    -    -
 input-  end
           17 element surfaces loaded due to all SDEF commands
            -    -    -    -    -    -    -    -    -    -    -    -    -    -
 input- end$ push_loop
            -    -    -    -    -    -    -    -    -    -    -    -    -    -
 input- symb #get { rxcrd rycrd rzcrd } crdelem $ii 1
          previous definition of rxcrd                (  real   ) =  0.4954955E-03
          current  definition of rxcrd                (  real   ) =  0.5255255E-03
          previous definition of rycrd                (  real   ) =  0.1501501E-04
          current  definition of rycrd                (  real   ) =  0.1501501E-04
          previous definition of rzcrd                (  real   ) =   0.000000    
          current  definition of rzcrd                (  real   ) =   0.000000    
            -    -    -    -    -    -    -    -    -    -    -    -    -    -
 input- symb #get { push_scale } histval spatial_data $rxcrd
          previous definition of push_scale           (  real   ) =   755.1703    
          current  definition of push_scale           (  real   ) =   596.3281    
            -    -    -    -    -    -    -    -    -    -    -    -    -    -
 input- plod
            -    -    -    -    -    -    -    -    -    -    -    -    -    -
 input-  pdef push_loading$ii func $push_scale
            -    -    -    -    -    -    -    -    -    -    -    -    -    -
 input-  vctr vct$ii 0 1 0
            -    -    -    -    -    -    -    -    -    -    -    -    -    -
 input-  sdef push_loading$ii vct$ii $ii $ii+1 1 1
     Additional element faces loaded=         1
            -    -    -    -    -    -    -    -    -    -    -    -    -    -
 input-  end
           18 element surfaces loaded due to all SDEF commands
            -    -    -    -    -    -    -    -    -    -    -    -    -    -
 input- end$ push_loop
            -    -    -    -    -    -    -    -    -    -    -    -    -    -
 input- symb #get { rxcrd rycrd rzcrd } crdelem $ii 1
          previous definition of rxcrd                (  real   ) =  0.5255255E-03
          current  definition of rxcrd                (  real   ) =  0.5555556E-03
          previous definition of rycrd                (  real   ) =  0.1501501E-04
          current  definition of rycrd                (  real   ) =  0.1501501E-04
          previous definition of rzcrd                (  real   ) =   0.000000    
          current  definition of rzcrd                (  real   ) =   0.000000    
            -    -    -    -    -    -    -    -    -    -    -    -    -    -
 input- symb #get { push_scale } histval spatial_data $rxcrd
          previous definition of push_scale           (  real   ) =   596.3281    
          current  definition of push_scale           (  real   ) =   464.5140    
            -    -    -    -    -    -    -    -    -    -    -    -    -    -
 input- plod
            -    -    -    -    -    -    -    -    -    -    -    -    -    -
 input-  pdef push_loading$ii func $push_scale
            -    -    -    -    -    -    -    -    -    -    -    -    -    -
 input-  vctr vct$ii 0 1 0
            -    -    -    -    -    -    -    -    -    -    -    -    -    -
 input-  sdef push_loading$ii vct$ii $ii $ii+1 1 1
     Additional element faces loaded=         1
            -    -    -    -    -    -    -    -    -    -    -    -    -    -
 input-  end
           19 element surfaces loaded due to all SDEF commands
            -    -    -    -    -    -    -    -    -    -    -    -    -    -
 input- end$ push_loop
            -    -    -    -    -    -    -    -    -    -    -    -    -    -
 input- symb #get { rxcrd rycrd rzcrd } crdelem $ii 1
          previous definition of rxcrd                (  real   ) =  0.5555556E-03
          current  definition of rxcrd                (  real   ) =  0.5855856E-03
          previous definition of rycrd                (  real   ) =  0.1501501E-04
          current  definition of rycrd                (  real   ) =  0.1501501E-04
          previous definition of rzcrd                (  real   ) =   0.000000    
          current  definition of rzcrd                (  real   ) =   0.000000    
            -    -    -    -    -    -    -    -    -    -    -    -    -    -
 input- symb #get { push_scale } histval spatial_data $rxcrd
          previous definition of push_scale           (  real   ) =   464.5140    
          current  definition of push_scale           (  real   ) =   356.7450    
            -    -    -    -    -    -    -    -    -    -    -    -    -    -
 input- plod
            -    -    -    -    -    -    -    -    -    -    -    -    -    -
 input-  pdef push_loading$ii func $push_scale
            -    -    -    -    -    -    -    -    -    -    -    -    -    -
 input-  vctr vct$ii 0 1 0
            -    -    -    -    -    -    -    -    -    -    -    -    -    -
 input-  sdef push_loading$ii vct$ii $ii $ii+1 1 1
     Additional element faces loaded=         1
            -    -    -    -    -    -    -    -    -    -    -    -    -    -
 input-  end
           20 element surfaces loaded due to all SDEF commands
            -    -    -    -    -    -    -    -    -    -    -    -    -    -
 input- end$ push_loop
            -    -    -    -    -    -    -    -    -    -    -    -    -    -
 input- symb #get { rxcrd rycrd rzcrd } crdelem $ii 1
          previous definition of rxcrd                (  real   ) =  0.5855856E-03
          current  definition of rxcrd                (  real   ) =  0.6156156E-03
          previous definition of rycrd                (  real   ) =  0.1501501E-04
          current  definition of rycrd                (  real   ) =  0.1501501E-04
          previous definition of rzcrd                (  real   ) =   0.000000    
          current  definition of rzcrd                (  real   ) =   0.000000    
            -    -    -    -    -    -    -    -    -    -    -    -    -    -
 input- symb #get { push_scale } histval spatial_data $rxcrd
          previous definition of push_scale           (  real   ) =   356.7450    
          current  definition of push_scale           (  real   ) =   270.2924    
            -    -    -    -    -    -    -    -    -    -    -    -    -    -
 input- plod
            -    -    -    -    -    -    -    -    -    -    -    -    -    -
 input-  pdef push_loading$ii func $push_scale
            -    -    -    -    -    -    -    -    -    -    -    -    -    -
 input-  vctr vct$ii 0 1 0
            -    -    -    -    -    -    -    -    -    -    -    -    -    -
 input-  sdef push_loading$ii vct$ii $ii $ii+1 1 1
     Additional element faces loaded=         1
            -    -    -    -    -    -    -    -    -    -    -    -    -    -
 input-  end
           21 element surfaces loaded due to all SDEF commands
            -    -    -    -    -    -    -    -    -    -    -    -    -    -
 input- end$ push_loop
            -    -    -    -    -    -    -    -    -    -    -    -    -    -
 input- symb #get { rxcrd rycrd rzcrd } crdelem $ii 1
          previous definition of rxcrd                (  real   ) =  0.6156156E-03
          current  definition of rxcrd                (  real   ) =  0.6456456E-03
          previous definition of rycrd                (  real   ) =  0.1501501E-04
          current  definition of rycrd                (  real   ) =  0.1501501E-04
          previous definition of rzcrd                (  real   ) =   0.000000    
          current  definition of rzcrd                (  real   ) =   0.000000    
            -    -    -    -    -    -    -    -    -    -    -    -    -    -
 input- symb #get { push_scale } histval spatial_data $rxcrd
          previous definition of push_scale           (  real   ) =   270.2924    
          current  definition of push_scale           (  real   ) =   201.8862    
            -    -    -    -    -    -    -    -    -    -    -    -    -    -
 input- plod
            -    -    -    -    -    -    -    -    -    -    -    -    -    -
 input-  pdef push_loading$ii func $push_scale
            -    -    -    -    -    -    -    -    -    -    -    -    -    -
 input-  vctr vct$ii 0 1 0
            -    -    -    -    -    -    -    -    -    -    -    -    -    -
 input-  sdef push_loading$ii vct$ii $ii $ii+1 1 1
     Additional element faces loaded=         1
            -    -    -    -    -    -    -    -    -    -    -    -    -    -
 input-  end
           22 element surfaces loaded due to all SDEF commands
            -    -    -    -    -    -    -    -    -    -    -    -    -    -
 input- end$ push_loop
            -    -    -    -    -    -    -    -    -    -    -    -    -    -
 input- symb #get { rxcrd rycrd rzcrd } crdelem $ii 1
          previous definition of rxcrd                (  real   ) =  0.6456456E-03
          current  definition of rxcrd                (  real   ) =  0.6756756E-03
          previous definition of rycrd                (  real   ) =  0.1501501E-04
          current  definition of rycrd                (  real   ) =  0.1501501E-04
          previous definition of rzcrd                (  real   ) =   0.000000    
          current  definition of rzcrd                (  real   ) =   0.000000    
            -    -    -    -    -    -    -    -    -    -    -    -    -    -
 input- symb #get { push_scale } histval spatial_data $rxcrd
          previous definition of push_scale           (  real   ) =   201.8862    
          current  definition of push_scale           (  real   ) =   148.7823    
            -    -    -    -    -    -    -    -    -    -    -    -    -    -
 input- plod
            -    -    -    -    -    -    -    -    -    -    -    -    -    -
 input-  pdef push_loading$ii func $push_scale
            -    -    -    -    -    -    -    -    -    -    -    -    -    -
 input-  vctr vct$ii 0 1 0
            -    -    -    -    -    -    -    -    -    -    -    -    -    -
 input-  sdef push_loading$ii vct$ii $ii $ii+1 1 1
     Additional element faces loaded=         1
            -    -    -    -    -    -    -    -    -    -    -    -    -    -
 input-  end
           23 element surfaces loaded due to all SDEF commands
            -    -    -    -    -    -    -    -    -    -    -    -    -    -
 input- end$ push_loop
            -    -    -    -    -    -    -    -    -    -    -    -    -    -
 input- symb #get { rxcrd rycrd rzcrd } crdelem $ii 1
          previous definition of rxcrd                (  real   ) =  0.6756756E-03
          current  definition of rxcrd                (  real   ) =  0.7057057E-03
          previous definition of rycrd                (  real   ) =  0.1501501E-04
          current  definition of rycrd                (  real   ) =  0.1501501E-04
          previous definition of rzcrd                (  real   ) =   0.000000    
          current  definition of rzcrd                (  real   ) =   0.000000    
            -    -    -    -    -    -    -    -    -    -    -    -    -    -
 input- symb #get { push_scale } histval spatial_data $rxcrd
          previous definition of push_scale           (  real   ) =   148.7823    
          current  definition of push_scale           (  real   ) =   108.0766    
            -    -    -    -    -    -    -    -    -    -    -    -    -    -
 input- plod
            -    -    -    -    -    -    -    -    -    -    -    -    -    -
 input-  pdef push_loading$ii func $push_scale
            -    -    -    -    -    -    -    -    -    -    -    -    -    -
 input-  vctr vct$ii 0 1 0
            -    -    -    -    -    -    -    -    -    -    -    -    -    -
 input-  sdef push_loading$ii vct$ii $ii $ii+1 1 1
     Additional element faces loaded=         1
            -    -    -    -    -    -    -    -    -    -    -    -    -    -
 input-  end
           24 element surfaces loaded due to all SDEF commands
            -    -    -    -    -    -    -    -    -    -    -    -    -    -
 input- end$ push_loop
            -    -    -    -    -    -    -    -    -    -    -    -    -    -
 input- symb #get { rxcrd rycrd rzcrd } crdelem $ii 1
          previous definition of rxcrd                (  real   ) =  0.7057057E-03
          current  definition of rxcrd                (  real   ) =  0.7357357E-03
          previous definition of rycrd                (  real   ) =  0.1501501E-04
          current  definition of rycrd                (  real   ) =  0.1501501E-04
          previous definition of rzcrd                (  real   ) =   0.000000    
          current  definition of rzcrd                (  real   ) =   0.000000    
            -    -    -    -    -    -    -    -    -    -    -    -    -    -
 input- symb #get { push_scale } histval spatial_data $rxcrd
          previous definition of push_scale           (  real   ) =   108.0766    
          current  definition of push_scale           (  real   ) =   77.47280    
            -    -    -    -    -    -    -    -    -    -    -    -    -    -
 input- plod
            -    -    -    -    -    -    -    -    -    -    -    -    -    -
 input-  pdef push_loading$ii func $push_scale
            -    -    -    -    -    -    -    -    -    -    -    -    -    -
 input-  vctr vct$ii 0 1 0
            -    -    -    -    -    -    -    -    -    -    -    -    -    -
 input-  sdef push_loading$ii vct$ii $ii $ii+1 1 1
     Additional element faces loaded=         1
            -    -    -    -    -    -    -    -    -    -    -    -    -    -
 input-  end
           25 element surfaces loaded due to all SDEF commands
            -    -    -    -    -    -    -    -    -    -    -    -    -    -
 input- end$ push_loop
            -    -    -    -    -    -    -    -    -    -    -    -    -    -
 input- symb #get { rxcrd rycrd rzcrd } crdelem $ii 1
          previous definition of rxcrd                (  real   ) =  0.7357357E-03
          current  definition of rxcrd                (  real   ) =  0.7657657E-03
          previous definition of rycrd                (  real   ) =  0.1501501E-04
          current  definition of rycrd                (  real   ) =  0.1501501E-04
          previous definition of rzcrd                (  real   ) =   0.000000    
          current  definition of rzcrd                (  real   ) =   0.000000    
            -    -    -    -    -    -    -    -    -    -    -    -    -    -
 input- symb #get { push_scale } histval spatial_data $rxcrd
          previous definition of push_scale           (  real   ) =   77.47280    
          current  definition of push_scale           (  real   ) =   54.73098    
            -    -    -    -    -    -    -    -    -    -    -    -    -    -
 input- plod
            -    -    -    -    -    -    -    -    -    -    -    -    -    -
 input-  pdef push_loading$ii func $push_scale
            -    -    -    -    -    -    -    -    -    -    -    -    -    -
 input-  vctr vct$ii 0 1 0
            -    -    -    -    -    -    -    -    -    -    -    -    -    -
 input-  sdef push_loading$ii vct$ii $ii $ii+1 1 1
     Additional element faces loaded=         1
            -    -    -    -    -    -    -    -    -    -    -    -    -    -
 input-  end
           26 element surfaces loaded due to all SDEF commands
            -    -    -    -    -    -    -    -    -    -    -    -    -    -
 input- end$ push_loop
            -    -    -    -    -    -    -    -    -    -    -    -    -    -
 input- symb #get { rxcrd rycrd rzcrd } crdelem $ii 1
          previous definition of rxcrd                (  real   ) =  0.7657657E-03
          current  definition of rxcrd                (  real   ) =  0.7957958E-03
          previous definition of rycrd                (  real   ) =  0.1501501E-04
          current  definition of rycrd                (  real   ) =  0.1501501E-04
          previous definition of rzcrd                (  real   ) =   0.000000    
          current  definition of rzcrd                (  real   ) =   0.000000    
            -    -    -    -    -    -    -    -    -    -    -    -    -    -
 input- symb #get { push_scale } histval spatial_data $rxcrd
          previous definition of push_scale           (  real   ) =   54.73098    
          current  definition of push_scale           (  real   ) =   38.16187    
            -    -    -    -    -    -    -    -    -    -    -    -    -    -
 input- plod
            -    -    -    -    -    -    -    -    -    -    -    -    -    -
 input-  pdef push_loading$ii func $push_scale
            -    -    -    -    -    -    -    -    -    -    -    -    -    -
 input-  vctr vct$ii 0 1 0
            -    -    -    -    -    -    -    -    -    -    -    -    -    -
 input-  sdef push_loading$ii vct$ii $ii $ii+1 1 1
     Additional element faces loaded=         1
            -    -    -    -    -    -    -    -    -    -    -    -    -    -
 input-  end
           27 element surfaces loaded due to all SDEF commands
            -    -    -    -    -    -    -    -    -    -    -    -    -    -
 input- end$ push_loop
            -    -    -    -    -    -    -    -    -    -    -    -    -    -
 input- symb #get { rxcrd rycrd rzcrd } crdelem $ii 1
          previous definition of rxcrd                (  real   ) =  0.7957958E-03
          current  definition of rxcrd                (  real   ) =  0.8258258E-03
          previous definition of rycrd                (  real   ) =  0.1501501E-04
          current  definition of rycrd                (  real   ) =  0.1501501E-04
          previous definition of rzcrd                (  real   ) =   0.000000    
          current  definition of rzcrd                (  real   ) =   0.000000    
            -    -    -    -    -    -    -    -    -    -    -    -    -    -
 input- symb #get { push_scale } histval spatial_data $rxcrd
          previous definition of push_scale           (  real   ) =   38.16187    
          current  definition of push_scale           (  real   ) =   26.21845    
            -    -    -    -    -    -    -    -    -    -    -    -    -    -
 input- plod
            -    -    -    -    -    -    -    -    -    -    -    -    -    -
 input-  pdef push_loading$ii func $push_scale
            -    -    -    -    -    -    -    -    -    -    -    -    -    -
 input-  vctr vct$ii 0 1 0
            -    -    -    -    -    -    -    -    -    -    -    -    -    -
 input-  sdef push_loading$ii vct$ii $ii $ii+1 1 1
     Additional element faces loaded=         1
            -    -    -    -    -    -    -    -    -    -    -    -    -    -
 input-  end
           28 element surfaces loaded due to all SDEF commands
            -    -    -    -    -    -    -    -    -    -    -    -    -    -
 input- end$ push_loop
            -    -    -    -    -    -    -    -    -    -    -    -    -    -
 input- symb #get { rxcrd rycrd rzcrd } crdelem $ii 1
          previous definition of rxcrd                (  real   ) =  0.8258258E-03
          current  definition of rxcrd                (  real   ) =  0.8558558E-03
          previous definition of rycrd                (  real   ) =  0.1501501E-04
          current  definition of rycrd                (  real   ) =  0.1501501E-04
          previous definition of rzcrd                (  real   ) =   0.000000    
          current  definition of rzcrd                (  real   ) =   0.000000    
            -    -    -    -    -    -    -    -    -    -    -    -    -    -
 input- symb #get { push_scale } histval spatial_data $rxcrd
          previous definition of push_scale           (  real   ) =   26.21845    
          current  definition of push_scale           (  real   ) =   17.78250    
            -    -    -    -    -    -    -    -    -    -    -    -    -    -
 input- plod
            -    -    -    -    -    -    -    -    -    -    -    -    -    -
 input-  pdef push_loading$ii func $push_scale
            -    -    -    -    -    -    -    -    -    -    -    -    -    -
 input-  vctr vct$ii 0 1 0
            -    -    -    -    -    -    -    -    -    -    -    -    -    -
 input-  sdef push_loading$ii vct$ii $ii $ii+1 1 1
     Additional element faces loaded=         1
            -    -    -    -    -    -    -    -    -    -    -    -    -    -
 input-  end
           29 element surfaces loaded due to all SDEF commands
            -    -    -    -    -    -    -    -    -    -    -    -    -    -
 input- end$ push_loop
            -    -    -    -    -    -    -    -    -    -    -    -    -    -
 input- symb #get { rxcrd rycrd rzcrd } crdelem $ii 1
          previous definition of rxcrd                (  real   ) =  0.8558558E-03
          current  definition of rxcrd                (  real   ) =  0.8858858E-03
          previous definition of rycrd                (  real   ) =  0.1501501E-04
          current  definition of rycrd                (  real   ) =  0.1501501E-04
          previous definition of rzcrd                (  real   ) =   0.000000    
          current  definition of rzcrd                (  real   ) =   0.000000    
            -    -    -    -    -    -    -    -    -    -    -    -    -    -
 input- symb #get { push_scale } histval spatial_data $rxcrd
          previous definition of push_scale           (  real   ) =   17.78250    
          current  definition of push_scale           (  real   ) =   11.88114    
            -    -    -    -    -    -    -    -    -    -    -    -    -    -
 input- plod
            -    -    -    -    -    -    -    -    -    -    -    -    -    -
 input-  pdef push_loading$ii func $push_scale
            -    -    -    -    -    -    -    -    -    -    -    -    -    -
 input-  vctr vct$ii 0 1 0
            -    -    -    -    -    -    -    -    -    -    -    -    -    -
 input-  sdef push_loading$ii vct$ii $ii $ii+1 1 1
     Additional element faces loaded=         1
            -    -    -    -    -    -    -    -    -    -    -    -    -    -
 input-  end
           30 element surfaces loaded due to all SDEF commands
            -    -    -    -    -    -    -    -    -    -    -    -    -    -
 input- end$ push_loop
            -    -    -    -    -    -    -    -    -    -    -    -    -    -
 input- symb #get { rxcrd rycrd rzcrd } crdelem $ii 1
          previous definition of rxcrd                (  real   ) =  0.8858858E-03
          current  definition of rxcrd                (  real   ) =  0.9159159E-03
          previous definition of rycrd                (  real   ) =  0.1501501E-04
          current  definition of rycrd                (  real   ) =  0.1501501E-04
          previous definition of rzcrd                (  real   ) =   0.000000    
          current  definition of rzcrd                (  real   ) =   0.000000    
            -    -    -    -    -    -    -    -    -    -    -    -    -    -
 input- symb #get { push_scale } histval spatial_data $rxcrd
          previous definition of push_scale           (  real   ) =   11.88114    
          current  definition of push_scale           (  real   ) =   7.838603    
            -    -    -    -    -    -    -    -    -    -    -    -    -    -
 input- plod
            -    -    -    -    -    -    -    -    -    -    -    -    -    -
 input-  pdef push_loading$ii func $push_scale
            -    -    -    -    -    -    -    -    -    -    -    -    -    -
 input-  vctr vct$ii 0 1 0
            -    -    -    -    -    -    -    -    -    -    -    -    -    -
 input-  sdef push_loading$ii vct$ii $ii $ii+1 1 1
     Additional element faces loaded=         1
            -    -    -    -    -    -    -    -    -    -    -    -    -    -
 input-  end
           31 element surfaces loaded due to all SDEF commands
            -    -    -    -    -    -    -    -    -    -    -    -    -    -
 input- end$ push_loop
            -    -    -    -    -    -    -    -    -    -    -    -    -    -
 input- symb #get { rxcrd rycrd rzcrd } crdelem $ii 1
          previous definition of rxcrd                (  real   ) =  0.9159159E-03
          current  definition of rxcrd                (  real   ) =  0.9459459E-03
          previous definition of rycrd                (  real   ) =  0.1501501E-04
          current  definition of rycrd                (  real   ) =  0.1501501E-04
          previous definition of rzcrd                (  real   ) =   0.000000    
          current  definition of rzcrd                (  real   ) =   0.000000    
            -    -    -    -    -    -    -    -    -    -    -    -    -    -
 input- symb #get { push_scale } histval spatial_data $rxcrd
          previous definition of push_scale           (  real   ) =   7.838603    
          current  definition of push_scale           (  real   ) =   5.093102    
            -    -    -    -    -    -    -    -    -    -    -    -    -    -
 input- plod
            -    -    -    -    -    -    -    -    -    -    -    -    -    -
 input-  pdef push_loading$ii func $push_scale
            -    -    -    -    -    -    -    -    -    -    -    -    -    -
 input-  vctr vct$ii 0 1 0
            -    -    -    -    -    -    -    -    -    -    -    -    -    -
 input-  sdef push_loading$ii vct$ii $ii $ii+1 1 1
     Additional element faces loaded=         1
            -    -    -    -    -    -    -    -    -    -    -    -    -    -
 input-  end
           32 element surfaces loaded due to all SDEF commands
            -    -    -    -    -    -    -    -    -    -    -    -    -    -
 input- end$ push_loop
            -    -    -    -    -    -    -    -    -    -    -    -    -    -
 input- symb #get { rxcrd rycrd rzcrd } crdelem $ii 1
          previous definition of rxcrd                (  real   ) =  0.9459459E-03
          current  definition of rxcrd                (  real   ) =  0.9759760E-03
          previous definition of rycrd                (  real   ) =  0.1501501E-04
          current  definition of rycrd                (  real   ) =  0.1501501E-04
          previous definition of rzcrd                (  real   ) =   0.000000    
          current  definition of rzcrd                (  real   ) =   0.000000    
            -    -    -    -    -    -    -    -    -    -    -    -    -    -
 input- symb #get { push_scale } histval spatial_data $rxcrd
          previous definition of push_scale           (  real   ) =   5.093102    
          current  definition of push_scale           (  real   ) =   3.268624    
            -    -    -    -    -    -    -    -    -    -    -    -    -    -
 input- plod
            -    -    -    -    -    -    -    -    -    -    -    -    -    -
 input-  pdef push_loading$ii func $push_scale
            -    -    -    -    -    -    -    -    -    -    -    -    -    -
 input-  vctr vct$ii 0 1 0
            -    -    -    -    -    -    -    -    -    -    -    -    -    -
 input-  sdef push_loading$ii vct$ii $ii $ii+1 1 1
     Additional element faces loaded=         1
            -    -    -    -    -    -    -    -    -    -    -    -    -    -
 input-  end
           33 element surfaces loaded due to all SDEF commands
            -    -    -    -    -    -    -    -    -    -    -    -    -    -
 input- end$ push_loop
            -    -    -    -    -    -    -    -    -    -    -    -    -    -
 input- symb #get { rxcrd rycrd rzcrd } crdelem $ii 1
          previous definition of rxcrd                (  real   ) =  0.9759760E-03
          current  definition of rxcrd                (  real   ) =  0.1006006E-02
          previous definition of rycrd                (  real   ) =  0.1501501E-04
          current  definition of rycrd                (  real   ) =  0.1501501E-04
          previous definition of rzcrd                (  real   ) =   0.000000    
          current  definition of rzcrd                (  real   ) =   0.000000    
            -    -    -    -    -    -    -    -    -    -    -    -    -    -
 input- symb #get { push_scale } histval spatial_data $rxcrd
          previous definition of push_scale           (  real   ) =   3.268624    
          current  definition of push_scale           (  real   ) =   2.065284    
            -    -    -    -    -    -    -    -    -    -    -    -    -    -
 input- plod
            -    -    -    -    -    -    -    -    -    -    -    -    -    -
 input-  pdef push_loading$ii func $push_scale
            -    -    -    -    -    -    -    -    -    -    -    -    -    -
 input-  vctr vct$ii 0 1 0
            -    -    -    -    -    -    -    -    -    -    -    -    -    -
 input-  sdef push_loading$ii vct$ii $ii $ii+1 1 1
     Additional element faces loaded=         1
            -    -    -    -    -    -    -    -    -    -    -    -    -    -
 input-  end
           34 element surfaces loaded due to all SDEF commands
            -    -    -    -    -    -    -    -    -    -    -    -    -    -
 input- end$ push_loop
            -    -    -    -    -    -    -    -    -    -    -    -    -    -
 input- symb #get { rxcrd rycrd rzcrd } crdelem $ii 1
          previous definition of rxcrd                (  real   ) =  0.1006006E-02
          current  definition of rxcrd                (  real   ) =  0.1036036E-02
          previous definition of rycrd                (  real   ) =  0.1501501E-04
          current  definition of rycrd                (  real   ) =  0.1501501E-04
          previous definition of rzcrd                (  real   ) =   0.000000    
          current  definition of rzcrd                (  real   ) =   0.000000    
            -    -    -    -    -    -    -    -    -    -    -    -    -    -
 input- symb #get { push_scale } histval spatial_data $rxcrd
          previous definition of push_scale           (  real   ) =   2.065284    
          current  definition of push_scale           (  real   ) =   1.289363    
            -    -    -    -    -    -    -    -    -    -    -    -    -    -
 input- plod
            -    -    -    -    -    -    -    -    -    -    -    -    -    -
 input-  pdef push_loading$ii func $push_scale
            -    -    -    -    -    -    -    -    -    -    -    -    -    -
 input-  vctr vct$ii 0 1 0
            -    -    -    -    -    -    -    -    -    -    -    -    -    -
 input-  sdef push_loading$ii vct$ii $ii $ii+1 1 1
     Additional element faces loaded=         1
            -    -    -    -    -    -    -    -    -    -    -    -    -    -
 input-  end
           35 element surfaces loaded due to all SDEF commands
            -    -    -    -    -    -    -    -    -    -    -    -    -    -
 input- end$ push_loop
            -    -    -    -    -    -    -    -    -    -    -    -    -    -
 input- symb #get { rxcrd rycrd rzcrd } crdelem $ii 1
          previous definition of rxcrd                (  real   ) =  0.1036036E-02
          current  definition of rxcrd                (  real   ) =  0.1066066E-02
          previous definition of rycrd                (  real   ) =  0.1501501E-04
          current  definition of rycrd                (  real   ) =  0.1501501E-04
          previous definition of rzcrd                (  real   ) =   0.000000    
          current  definition of rzcrd                (  real   ) =   0.000000    
            -    -    -    -    -    -    -    -    -    -    -    -    -    -
 input- symb #get { push_scale } histval spatial_data $rxcrd
          previous definition of push_scale           (  real   ) =   1.289363    
          current  definition of push_scale           (  real   ) =  0.7922339    
            -    -    -    -    -    -    -    -    -    -    -    -    -    -
 input- plod
            -    -    -    -    -    -    -    -    -    -    -    -    -    -
 input-  pdef push_loading$ii func $push_scale
            -    -    -    -    -    -    -    -    -    -    -    -    -    -
 input-  vctr vct$ii 0 1 0
            -    -    -    -    -    -    -    -    -    -    -    -    -    -
 input-  sdef push_loading$ii vct$ii $ii $ii+1 1 1
     Additional element faces loaded=         1
            -    -    -    -    -    -    -    -    -    -    -    -    -    -
 input-  end
           36 element surfaces loaded due to all SDEF commands
            -    -    -    -    -    -    -    -    -    -    -    -    -    -
 input- end$ push_loop
            -    -    -    -    -    -    -    -    -    -    -    -    -    -
 input- symb #get { rxcrd rycrd rzcrd } crdelem $ii 1
          previous definition of rxcrd                (  real   ) =  0.1066066E-02
          current  definition of rxcrd                (  real   ) =  0.1096096E-02
          previous definition of rycrd                (  real   ) =  0.1501501E-04
          current  definition of rycrd                (  real   ) =  0.1501501E-04
          previous definition of rzcrd                (  real   ) =   0.000000    
          current  definition of rzcrd                (  real   ) =   0.000000    
            -    -    -    -    -    -    -    -    -    -    -    -    -    -
 input- symb #get { push_scale } histval spatial_data $rxcrd
          previous definition of push_scale           (  real   ) =  0.7922339    
          current  definition of push_scale           (  real   ) =  0.4811352    
            -    -    -    -    -    -    -    -    -    -    -    -    -    -
 input- plod
            -    -    -    -    -    -    -    -    -    -    -    -    -    -
 input-  pdef push_loading$ii func $push_scale
            -    -    -    -    -    -    -    -    -    -    -    -    -    -
 input-  vctr vct$ii 0 1 0
            -    -    -    -    -    -    -    -    -    -    -    -    -    -
 input-  sdef push_loading$ii vct$ii $ii $ii+1 1 1
     Additional element faces loaded=         1
            -    -    -    -    -    -    -    -    -    -    -    -    -    -
 input-  end
           37 element surfaces loaded due to all SDEF commands
            -    -    -    -    -    -    -    -    -    -    -    -    -    -
 input- end$ push_loop
            -    -    -    -    -    -    -    -    -    -    -    -    -    -
 input- symb #get { rxcrd rycrd rzcrd } crdelem $ii 1
          previous definition of rxcrd                (  real   ) =  0.1096096E-02
          current  definition of rxcrd                (  real   ) =  0.1126126E-02
          previous definition of rycrd                (  real   ) =  0.1501501E-04
          current  definition of rycrd                (  real   ) =  0.1501501E-04
          previous definition of rzcrd                (  real   ) =   0.000000    
          current  definition of rzcrd                (  real   ) =   0.000000    
            -    -    -    -    -    -    -    -    -    -    -    -    -    -
 input- symb #get { push_scale } histval spatial_data $rxcrd
          previous definition of push_scale           (  real   ) =  0.4811352    
          current  definition of push_scale           (  real   ) =  0.2874734    
            -    -    -    -    -    -    -    -    -    -    -    -    -    -
 input- plod
            -    -    -    -    -    -    -    -    -    -    -    -    -    -
 input-  pdef push_loading$ii func $push_scale
            -    -    -    -    -    -    -    -    -    -    -    -    -    -
 input-  vctr vct$ii 0 1 0
            -    -    -    -    -    -    -    -    -    -    -    -    -    -
 input-  sdef push_loading$ii vct$ii $ii $ii+1 1 1
     Additional element faces loaded=         1
            -    -    -    -    -    -    -    -    -    -    -    -    -    -
 input-  end
           38 element surfaces loaded due to all SDEF commands
            -    -    -    -    -    -    -    -    -    -    -    -    -    -
 input- end$ push_loop
            -    -    -    -    -    -    -    -    -    -    -    -    -    -
 input- symb #get { rxcrd rycrd rzcrd } crdelem $ii 1
          previous definition of rxcrd                (  real   ) =  0.1126126E-02
          current  definition of rxcrd                (  real   ) =  0.1156156E-02
          previous definition of rycrd                (  real   ) =  0.1501501E-04
          current  definition of rycrd                (  real   ) =  0.1501501E-04
          previous definition of rzcrd                (  real   ) =   0.000000    
          current  definition of rzcrd                (  real   ) =   0.000000    
            -    -    -    -    -    -    -    -    -    -    -    -    -    -
 input- symb #get { push_scale } histval spatial_data $rxcrd
          previous definition of push_scale           (  real   ) =  0.2874734    
          current  definition of push_scale           (  real   ) =  0.1698415    
            -    -    -    -    -    -    -    -    -    -    -    -    -    -
 input- plod
            -    -    -    -    -    -    -    -    -    -    -    -    -    -
 input-  pdef push_loading$ii func $push_scale
            -    -    -    -    -    -    -    -    -    -    -    -    -    -
 input-  vctr vct$ii 0 1 0
            -    -    -    -    -    -    -    -    -    -    -    -    -    -
 input-  sdef push_loading$ii vct$ii $ii $ii+1 1 1
     Additional element faces loaded=         1
            -    -    -    -    -    -    -    -    -    -    -    -    -    -
 input-  end
           39 element surfaces loaded due to all SDEF commands
            -    -    -    -    -    -    -    -    -    -    -    -    -    -
 input- end$ push_loop
            -    -    -    -    -    -    -    -    -    -    -    -    -    -
 input- symb #get { rxcrd rycrd rzcrd } crdelem $ii 1
          previous definition of rxcrd                (  real   ) =  0.1156156E-02
          current  definition of rxcrd                (  real   ) =  0.1186186E-02
          previous definition of rycrd                (  real   ) =  0.1501501E-04
          current  definition of rycrd                (  real   ) =  0.1501501E-04
          previous definition of rzcrd                (  real   ) =   0.000000    
          current  definition of rzcrd                (  real   ) =   0.000000    
            -    -    -    -    -    -    -    -    -    -    -    -    -    -
 input- symb #get { push_scale } histval spatial_data $rxcrd
          previous definition of push_scale           (  real   ) =  0.1698415    
          current  definition of push_scale           (  real   ) =  0.9867662E-01
            -    -    -    -    -    -    -    -    -    -    -    -    -    -
 input- plod
            -    -    -    -    -    -    -    -    -    -    -    -    -    -
 input-  pdef push_loading$ii func $push_scale
            -    -    -    -    -    -    -    -    -    -    -    -    -    -
 input-  vctr vct$ii 0 1 0
            -    -    -    -    -    -    -    -    -    -    -    -    -    -
 input-  sdef push_loading$ii vct$ii $ii $ii+1 1 1
     Additional element faces loaded=         1
            -    -    -    -    -    -    -    -    -    -    -    -    -    -
 input-  end
           40 element surfaces loaded due to all SDEF commands
            -    -    -    -    -    -    -    -    -    -    -    -    -    -
 input- end$ push_loop
            -    -    -    -    -    -    -    -    -    -    -    -    -    -
 input- symb #get { rxcrd rycrd rzcrd } crdelem $ii 1
          previous definition of rxcrd                (  real   ) =  0.1186186E-02
          current  definition of rxcrd                (  real   ) =  0.1216216E-02
          previous definition of rycrd                (  real   ) =  0.1501501E-04
          current  definition of rycrd                (  real   ) =  0.1501501E-04
          previous definition of rzcrd                (  real   ) =   0.000000    
          current  definition of rzcrd                (  real   ) =   0.000000    
            -    -    -    -    -    -    -    -    -    -    -    -    -    -
 input- symb #get { push_scale } histval spatial_data $rxcrd
          previous definition of push_scale           (  real   ) =  0.9867662E-01
          current  definition of push_scale           (  real   ) =  0.5671578E-01
            -    -    -    -    -    -    -    -    -    -    -    -    -    -
 input- plod
            -    -    -    -    -    -    -    -    -    -    -    -    -    -
 input-  pdef push_loading$ii func $push_scale
            -    -    -    -    -    -    -    -    -    -    -    -    -    -
 input-  vctr vct$ii 0 1 0
            -    -    -    -    -    -    -    -    -    -    -    -    -    -
 input-  sdef push_loading$ii vct$ii $ii $ii+1 1 1
     Additional element faces loaded=         1
            -    -    -    -    -    -    -    -    -    -    -    -    -    -
 input-  end
           41 element surfaces loaded due to all SDEF commands
            -    -    -    -    -    -    -    -    -    -    -    -    -    -
 input- end$ push_loop
            -    -    -    -    -    -    -    -    -    -    -    -    -    -
 input- symb #get { rxcrd rycrd rzcrd } crdelem $ii 1
          previous definition of rxcrd                (  real   ) =  0.1216216E-02
          current  definition of rxcrd                (  real   ) =  0.1246246E-02
          previous definition of rycrd                (  real   ) =  0.1501501E-04
          current  definition of rycrd                (  real   ) =  0.1501501E-04
          previous definition of rzcrd                (  real   ) =   0.000000    
          current  definition of rzcrd                (  real   ) =   0.000000    
            -    -    -    -    -    -    -    -    -    -    -    -    -    -
 input- symb #get { push_scale } histval spatial_data $rxcrd
          previous definition of push_scale           (  real   ) =  0.5671578E-01
          current  definition of push_scale           (  real   ) =  0.3204086E-01
            -    -    -    -    -    -    -    -    -    -    -    -    -    -
 input- plod
            -    -    -    -    -    -    -    -    -    -    -    -    -    -
 input-  pdef push_loading$ii func $push_scale
            -    -    -    -    -    -    -    -    -    -    -    -    -    -
 input-  vctr vct$ii 0 1 0
            -    -    -    -    -    -    -    -    -    -    -    -    -    -
 input-  sdef push_loading$ii vct$ii $ii $ii+1 1 1
     Additional element faces loaded=         1
            -    -    -    -    -    -    -    -    -    -    -    -    -    -
 input-  end
           42 element surfaces loaded due to all SDEF commands
            -    -    -    -    -    -    -    -    -    -    -    -    -    -
 input- end$ push_loop
            -    -    -    -    -    -    -    -    -    -    -    -    -    -
 input- symb #get { rxcrd rycrd rzcrd } crdelem $ii 1
          previous definition of rxcrd                (  real   ) =  0.1246246E-02
          current  definition of rxcrd                (  real   ) =  0.1276276E-02
          previous definition of rycrd                (  real   ) =  0.1501501E-04
          current  definition of rycrd                (  real   ) =  0.1501501E-04
          previous definition of rzcrd                (  real   ) =   0.000000    
          current  definition of rzcrd                (  real   ) =   0.000000    
            -    -    -    -    -    -    -    -    -    -    -    -    -    -
 input- symb #get { push_scale } histval spatial_data $rxcrd
          previous definition of push_scale           (  real   ) =  0.3204086E-01
          current  definition of push_scale           (  real   ) =  0.1791622E-01
            -    -    -    -    -    -    -    -    -    -    -    -    -    -
 input- plod
            -    -    -    -    -    -    -    -    -    -    -    -    -    -
 input-  pdef push_loading$ii func $push_scale
            -    -    -    -    -    -    -    -    -    -    -    -    -    -
 input-  vctr vct$ii 0 1 0
            -    -    -    -    -    -    -    -    -    -    -    -    -    -
 input-  sdef push_loading$ii vct$ii $ii $ii+1 1 1
     Additional element faces loaded=         1
            -    -    -    -    -    -    -    -    -    -    -    -    -    -
 input-  end
           43 element surfaces loaded due to all SDEF commands
            -    -    -    -    -    -    -    -    -    -    -    -    -    -
 input- end$ push_loop
            -    -    -    -    -    -    -    -    -    -    -    -    -    -
 input- symb #get { rxcrd rycrd rzcrd } crdelem $ii 1
          previous definition of rxcrd                (  real   ) =  0.1276276E-02
          current  definition of rxcrd                (  real   ) =  0.1306306E-02
          previous definition of rycrd                (  real   ) =  0.1501501E-04
          current  definition of rycrd                (  real   ) =  0.1501501E-04
          previous definition of rzcrd                (  real   ) =   0.000000    
          current  definition of rzcrd                (  real   ) =   0.000000    
            -    -    -    -    -    -    -    -    -    -    -    -    -    -
 input- symb #get { push_scale } histval spatial_data $rxcrd
          previous definition of push_scale           (  real   ) =  0.1791622E-01
          current  definition of push_scale           (  real   ) =  0.9841621E-02
            -    -    -    -    -    -    -    -    -    -    -    -    -    -
 input- plod
            -    -    -    -    -    -    -    -    -    -    -    -    -    -
 input-  pdef push_loading$ii func $push_scale
            -    -    -    -    -    -    -    -    -    -    -    -    -    -
 input-  vctr vct$ii 0 1 0
            -    -    -    -    -    -    -    -    -    -    -    -    -    -
 input-  sdef push_loading$ii vct$ii $ii $ii+1 1 1
     Additional element faces loaded=         1
            -    -    -    -    -    -    -    -    -    -    -    -    -    -
 input-  end
           44 element surfaces loaded due to all SDEF commands
            -    -    -    -    -    -    -    -    -    -    -    -    -    -
 input- end$ push_loop
            -    -    -    -    -    -    -    -    -    -    -    -    -    -
 input- symb #get { rxcrd rycrd rzcrd } crdelem $ii 1
          previous definition of rxcrd                (  real   ) =  0.1306306E-02
          current  definition of rxcrd                (  real   ) =  0.1336336E-02
          previous definition of rycrd                (  real   ) =  0.1501501E-04
          current  definition of rycrd                (  real   ) =  0.1501501E-04
          previous definition of rzcrd                (  real   ) =   0.000000    
          current  definition of rzcrd                (  real   ) =   0.000000    
            -    -    -    -    -    -    -    -    -    -    -    -    -    -
 input- symb #get { push_scale } histval spatial_data $rxcrd
          previous definition of push_scale           (  real   ) =  0.9841621E-02
          current  definition of push_scale           (  real   ) =  0.5353897E-02
            -    -    -    -    -    -    -    -    -    -    -    -    -    -
 input- plod
            -    -    -    -    -    -    -    -    -    -    -    -    -    -
 input-  pdef push_loading$ii func $push_scale
            -    -    -    -    -    -    -    -    -    -    -    -    -    -
 input-  vctr vct$ii 0 1 0
            -    -    -    -    -    -    -    -    -    -    -    -    -    -
 input-  sdef push_loading$ii vct$ii $ii $ii+1 1 1
     Additional element faces loaded=         1
            -    -    -    -    -    -    -    -    -    -    -    -    -    -
 input-  end
           45 element surfaces loaded due to all SDEF commands
            -    -    -    -    -    -    -    -    -    -    -    -    -    -
 input- end$ push_loop
            -    -    -    -    -    -    -    -    -    -    -    -    -    -
 input- symb #get { rxcrd rycrd rzcrd } crdelem $ii 1
          previous definition of rxcrd                (  real   ) =  0.1336336E-02
          current  definition of rxcrd                (  real   ) =  0.1366366E-02
          previous definition of rycrd                (  real   ) =  0.1501501E-04
          current  definition of rycrd                (  real   ) =  0.1501501E-04
          previous definition of rzcrd                (  real   ) =   0.000000    
          current  definition of rzcrd                (  real   ) =   0.000000    
            -    -    -    -    -    -    -    -    -    -    -    -    -    -
 input- symb #get { push_scale } histval spatial_data $rxcrd
          previous definition of push_scale           (  real   ) =  0.5353897E-02
          current  definition of push_scale           (  real   ) =  0.2859553E-02
            -    -    -    -    -    -    -    -    -    -    -    -    -    -
 input- plod
            -    -    -    -    -    -    -    -    -    -    -    -    -    -
 input-  pdef push_loading$ii func $push_scale
            -    -    -    -    -    -    -    -    -    -    -    -    -    -
 input-  vctr vct$ii 0 1 0
            -    -    -    -    -    -    -    -    -    -    -    -    -    -
 input-  sdef push_loading$ii vct$ii $ii $ii+1 1 1
     Additional element faces loaded=         1
            -    -    -    -    -    -    -    -    -    -    -    -    -    -
 input-  end
           46 element surfaces loaded due to all SDEF commands
            -    -    -    -    -    -    -    -    -    -    -    -    -    -
 input- end$ push_loop
            -    -    -    -    -    -    -    -    -    -    -    -    -    -
 input- symb #get { rxcrd rycrd rzcrd } crdelem $ii 1
          previous definition of rxcrd                (  real   ) =  0.1366366E-02
          current  definition of rxcrd                (  real   ) =  0.1396396E-02
          previous definition of rycrd                (  real   ) =  0.1501501E-04
          current  definition of rycrd                (  real   ) =  0.1501501E-04
          previous definition of rzcrd                (  real   ) =   0.000000    
          current  definition of rzcrd                (  real   ) =   0.000000    
            -    -    -    -    -    -    -    -    -    -    -    -    -    -
 input- symb #get { push_scale } histval spatial_data $rxcrd
          previous definition of push_scale           (  real   ) =  0.2859553E-02
          current  definition of push_scale           (  real   ) =  0.1513492E-02
            -    -    -    -    -    -    -    -    -    -    -    -    -    -
 input- plod
            -    -    -    -    -    -    -    -    -    -    -    -    -    -
 input-  pdef push_loading$ii func $push_scale
            -    -    -    -    -    -    -    -    -    -    -    -    -    -
 input-  vctr vct$ii 0 1 0
            -    -    -    -    -    -    -    -    -    -    -    -    -    -
 input-  sdef push_loading$ii vct$ii $ii $ii+1 1 1
     Additional element faces loaded=         1
            -    -    -    -    -    -    -    -    -    -    -    -    -    -
 input-  end
           47 element surfaces loaded due to all SDEF commands
            -    -    -    -    -    -    -    -    -    -    -    -    -    -
 input- end$ push_loop
            -    -    -    -    -    -    -    -    -    -    -    -    -    -
 input- symb #get { rxcrd rycrd rzcrd } crdelem $ii 1
          previous definition of rxcrd                (  real   ) =  0.1396396E-02
          current  definition of rxcrd                (  real   ) =  0.1426426E-02
          previous definition of rycrd                (  real   ) =  0.1501501E-04
          current  definition of rycrd                (  real   ) =  0.1501501E-04
          previous definition of rzcrd                (  real   ) =   0.000000    
          current  definition of rzcrd                (  real   ) =   0.000000    
            -    -    -    -    -    -    -    -    -    -    -    -    -    -
 input- symb #get { push_scale } histval spatial_data $rxcrd
          previous definition of push_scale           (  real   ) =  0.1513492E-02
          current  definition of push_scale           (  real   ) =  0.7859593E-03
            -    -    -    -    -    -    -    -    -    -    -    -    -    -
 input- plod
            -    -    -    -    -    -    -    -    -    -    -    -    -    -
 input-  pdef push_loading$ii func $push_scale
            -    -    -    -    -    -    -    -    -    -    -    -    -    -
 input-  vctr vct$ii 0 1 0
            -    -    -    -    -    -    -    -    -    -    -    -    -    -
 input-  sdef push_loading$ii vct$ii $ii $ii+1 1 1
     Additional element faces loaded=         1
            -    -    -    -    -    -    -    -    -    -    -    -    -    -
 input-  end
           48 element surfaces loaded due to all SDEF commands
            -    -    -    -    -    -    -    -    -    -    -    -    -    -
 input- end$ push_loop
            -    -    -    -    -    -    -    -    -    -    -    -    -    -
 input- symb #get { rxcrd rycrd rzcrd } crdelem $ii 1
          previous definition of rxcrd                (  real   ) =  0.1426426E-02
          current  definition of rxcrd                (  real   ) =  0.1456456E-02
          previous definition of rycrd                (  real   ) =  0.1501501E-04
          current  definition of rycrd                (  real   ) =  0.1501501E-04
          previous definition of rzcrd                (  real   ) =   0.000000    
          current  definition of rzcrd                (  real   ) =   0.000000    
            -    -    -    -    -    -    -    -    -    -    -    -    -    -
 input- symb #get { push_scale } histval spatial_data $rxcrd
          previous definition of push_scale           (  real   ) =  0.7859593E-03
          current  definition of push_scale           (  real   ) =  0.4047358E-03
            -    -    -    -    -    -    -    -    -    -    -    -    -    -
 input- plod
            -    -    -    -    -    -    -    -    -    -    -    -    -    -
 input-  pdef push_loading$ii func $push_scale
            -    -    -    -    -    -    -    -    -    -    -    -    -    -
 input-  vctr vct$ii 0 1 0
            -    -    -    -    -    -    -    -    -    -    -    -    -    -
 input-  sdef push_loading$ii vct$ii $ii $ii+1 1 1
     Additional element faces loaded=         1
            -    -    -    -    -    -    -    -    -    -    -    -    -    -
 input-  end
           49 element surfaces loaded due to all SDEF commands
            -    -    -    -    -    -    -    -    -    -    -    -    -    -
 input- end$ push_loop
            -    -    -    -    -    -    -    -    -    -    -    -    -    -
 input- symb #get { rxcrd rycrd rzcrd } crdelem $ii 1
          previous definition of rxcrd                (  real   ) =  0.1456456E-02
          current  definition of rxcrd                (  real   ) =  0.1486486E-02
          previous definition of rycrd                (  real   ) =  0.1501501E-04
          current  definition of rycrd                (  real   ) =  0.1501501E-04
          previous definition of rzcrd                (  real   ) =   0.000000    
          current  definition of rzcrd                (  real   ) =   0.000000    
            -    -    -    -    -    -    -    -    -    -    -    -    -    -
 input- symb #get { push_scale } histval spatial_data $rxcrd
          previous definition of push_scale           (  real   ) =  0.4047358E-03
          current  definition of push_scale           (  real   ) =  0.2043489E-03
            -    -    -    -    -    -    -    -    -    -    -    -    -    -
 input- plod
            -    -    -    -    -    -    -    -    -    -    -    -    -    -
 input-  pdef push_loading$ii func $push_scale
            -    -    -    -    -    -    -    -    -    -    -    -    -    -
 input-  vctr vct$ii 0 1 0
            -    -    -    -    -    -    -    -    -    -    -    -    -    -
 input-  sdef push_loading$ii vct$ii $ii $ii+1 1 1
     Additional element faces loaded=         1
            -    -    -    -    -    -    -    -    -    -    -    -    -    -
 input-  end
           50 element surfaces loaded due to all SDEF commands
            -    -    -    -    -    -    -    -    -    -    -    -    -    -
 input- end$ push_loop
            -    -    -    -    -    -    -    -    -    -    -    -    -    -
 input- symb #get { rxcrd rycrd rzcrd } crdelem $ii 1
          previous definition of rxcrd                (  real   ) =  0.1486486E-02
          current  definition of rxcrd                (  real   ) =  0.1516516E-02
          previous definition of rycrd                (  real   ) =  0.1501501E-04
          current  definition of rycrd                (  real   ) =  0.1501501E-04
          previous definition of rzcrd                (  real   ) =   0.000000    
          current  definition of rzcrd                (  real   ) =   0.000000    
            -    -    -    -    -    -    -    -    -    -    -    -    -    -
 input- symb #get { push_scale } histval spatial_data $rxcrd
          previous definition of push_scale           (  real   ) =  0.2043489E-03
          current  definition of push_scale           (  real   ) =  0.1023874E-03
            -    -    -    -    -    -    -    -    -    -    -    -    -    -
 input- plod
            -    -    -    -    -    -    -    -    -    -    -    -    -    -
 input-  pdef push_loading$ii func $push_scale
            -    -    -    -    -    -    -    -    -    -    -    -    -    -
 input-  vctr vct$ii 0 1 0
            -    -    -    -    -    -    -    -    -    -    -    -    -    -
 input-  sdef push_loading$ii vct$ii $ii $ii+1 1 1
     Additional element faces loaded=         1
            -    -    -    -    -    -    -    -    -    -    -    -    -    -
 input-  end
           51 element surfaces loaded due to all SDEF commands
            -    -    -    -    -    -    -    -    -    -    -    -    -    -
 input- end$ push_loop
            -    -    -    -    -    -    -    -    -    -    -    -    -    -
 input- symb #get { rxcrd rycrd rzcrd } crdelem $ii 1
          previous definition of rxcrd                (  real   ) =  0.1516516E-02
          current  definition of rxcrd                (  real   ) =  0.1546546E-02
          previous definition of rycrd                (  real   ) =  0.1501501E-04
          current  definition of rycrd                (  real   ) =  0.1501501E-04
          previous definition of rzcrd                (  real   ) =   0.000000    
          current  definition of rzcrd                (  real   ) =   0.000000    
            -    -    -    -    -    -    -    -    -    -    -    -    -    -
 input- symb #get { push_scale } histval spatial_data $rxcrd
          previous definition of push_scale           (  real   ) =  0.1023874E-03
          current  definition of push_scale           (  real   ) =  0.5025909E-04
            -    -    -    -    -    -    -    -    -    -    -    -    -    -
 input- plod
            -    -    -    -    -    -    -    -    -    -    -    -    -    -
 input-  pdef push_loading$ii func $push_scale
            -    -    -    -    -    -    -    -    -    -    -    -    -    -
 input-  vctr vct$ii 0 1 0
            -    -    -    -    -    -    -    -    -    -    -    -    -    -
 input-  sdef push_loading$ii vct$ii $ii $ii+1 1 1
     Additional element faces loaded=         1
            -    -    -    -    -    -    -    -    -    -    -    -    -    -
 input-  end
           52 element surfaces loaded due to all SDEF commands
            -    -    -    -    -    -    -    -    -    -    -    -    -    -
 input- end$ push_loop
            -    -    -    -    -    -    -    -    -    -    -    -    -    -
 input- symb #get { rxcrd rycrd rzcrd } crdelem $ii 1
          previous definition of rxcrd                (  real   ) =  0.1546546E-02
          current  definition of rxcrd                (  real   ) =  0.1576576E-02
          previous definition of rycrd                (  real   ) =  0.1501501E-04
          current  definition of rycrd                (  real   ) =  0.1501501E-04
          previous definition of rzcrd                (  real   ) =   0.000000    
          current  definition of rzcrd                (  real   ) =   0.000000    
            -    -    -    -    -    -    -    -    -    -    -    -    -    -
 input- symb #get { push_scale } histval spatial_data $rxcrd
          previous definition of push_scale           (  real   ) =  0.5025909E-04
          current  definition of push_scale           (  real   ) =  0.2450229E-04
            -    -    -    -    -    -    -    -    -    -    -    -    -    -
 input- plod
            -    -    -    -    -    -    -    -    -    -    -    -    -    -
 input-  pdef push_loading$ii func $push_scale
            -    -    -    -    -    -    -    -    -    -    -    -    -    -
 input-  vctr vct$ii 0 1 0
            -    -    -    -    -    -    -    -    -    -    -    -    -    -
 input-  sdef push_loading$ii vct$ii $ii $ii+1 1 1
     Additional element faces loaded=         1
            -    -    -    -    -    -    -    -    -    -    -    -    -    -
 input-  end
           53 element surfaces loaded due to all SDEF commands
            -    -    -    -    -    -    -    -    -    -    -    -    -    -
 input- end$ push_loop
            -    -    -    -    -    -    -    -    -    -    -    -    -    -
 input- symb #get { rxcrd rycrd rzcrd } crdelem $ii 1
          previous definition of rxcrd                (  real   ) =  0.1576576E-02
          current  definition of rxcrd                (  real   ) =  0.1606607E-02
          previous definition of rycrd                (  real   ) =  0.1501501E-04
          current  definition of rycrd                (  real   ) =  0.1501501E-04
          previous definition of rzcrd                (  real   ) =   0.000000    
          current  definition of rzcrd                (  real   ) =   0.000000    
            -    -    -    -    -    -    -    -    -    -    -    -    -    -
 input- symb #get { push_scale } histval spatial_data $rxcrd
          previous definition of push_scale           (  real   ) =  0.2450229E-04
          current  definition of push_scale           (  real   ) =  0.1169297E-04
            -    -    -    -    -    -    -    -    -    -    -    -    -    -
 input- plod
            -    -    -    -    -    -    -    -    -    -    -    -    -    -
 input-  pdef push_loading$ii func $push_scale
            -    -    -    -    -    -    -    -    -    -    -    -    -    -
 input-  vctr vct$ii 0 1 0
            -    -    -    -    -    -    -    -    -    -    -    -    -    -
 input-  sdef push_loading$ii vct$ii $ii $ii+1 1 1
     Additional element faces loaded=         1
            -    -    -    -    -    -    -    -    -    -    -    -    -    -
 input-  end
           54 element surfaces loaded due to all SDEF commands
            -    -    -    -    -    -    -    -    -    -    -    -    -    -
 input- end$ push_loop
            -    -    -    -    -    -    -    -    -    -    -    -    -    -
 input- symb #get { rxcrd rycrd rzcrd } crdelem $ii 1
          previous definition of rxcrd                (  real   ) =  0.1606607E-02
          current  definition of rxcrd                (  real   ) =  0.1636637E-02
          previous definition of rycrd                (  real   ) =  0.1501501E-04
          current  definition of rycrd                (  real   ) =  0.1501501E-04
          previous definition of rzcrd                (  real   ) =   0.000000    
          current  definition of rzcrd                (  real   ) =   0.000000    
            -    -    -    -    -    -    -    -    -    -    -    -    -    -
 input- symb #get { push_scale } histval spatial_data $rxcrd
          previous definition of push_scale           (  real   ) =  0.1169297E-04
          current  definition of push_scale           (  real   ) =  0.5546881E-05
            -    -    -    -    -    -    -    -    -    -    -    -    -    -
 input- plod
            -    -    -    -    -    -    -    -    -    -    -    -    -    -
 input-  pdef push_loading$ii func $push_scale
            -    -    -    -    -    -    -    -    -    -    -    -    -    -
 input-  vctr vct$ii 0 1 0
            -    -    -    -    -    -    -    -    -    -    -    -    -    -
 input-  sdef push_loading$ii vct$ii $ii $ii+1 1 1
     Additional element faces loaded=         1
            -    -    -    -    -    -    -    -    -    -    -    -    -    -
 input-  end
           55 element surfaces loaded due to all SDEF commands
            -    -    -    -    -    -    -    -    -    -    -    -    -    -
 input- end$ push_loop
            -    -    -    -    -    -    -    -    -    -    -    -    -    -
 input- symb #get { rxcrd rycrd rzcrd } crdelem $ii 1
          previous definition of rxcrd                (  real   ) =  0.1636637E-02
          current  definition of rxcrd                (  real   ) =  0.1666667E-02
          previous definition of rycrd                (  real   ) =  0.1501501E-04
          current  definition of rycrd                (  real   ) =  0.1501501E-04
          previous definition of rzcrd                (  real   ) =   0.000000    
          current  definition of rzcrd                (  real   ) =   0.000000    
            -    -    -    -    -    -    -    -    -    -    -    -    -    -
 input- symb #get { push_scale } histval spatial_data $rxcrd
          previous definition of push_scale           (  real   ) =  0.5546881E-05
          current  definition of push_scale           (  real   ) =  0.2573378E-05
            -    -    -    -    -    -    -    -    -    -    -    -    -    -
 input- plod
            -    -    -    -    -    -    -    -    -    -    -    -    -    -
 input-  pdef push_loading$ii func $push_scale
            -    -    -    -    -    -    -    -    -    -    -    -    -    -
 input-  vctr vct$ii 0 1 0
            -    -    -    -    -    -    -    -    -    -    -    -    -    -
 input-  sdef push_loading$ii vct$ii $ii $ii+1 1 1
     Additional element faces loaded=         1
            -    -    -    -    -    -    -    -    -    -    -    -    -    -
 input-  end
           56 element surfaces loaded due to all SDEF commands
            -    -    -    -    -    -    -    -    -    -    -    -    -    -
 input- end$ push_loop
            -    -    -    -    -    -    -    -    -    -    -    -    -    -
 input- symb #get { rxcrd rycrd rzcrd } crdelem $ii 1
          previous definition of rxcrd                (  real   ) =  0.1666667E-02
          current  definition of rxcrd                (  real   ) =  0.1696697E-02
          previous definition of rycrd                (  real   ) =  0.1501501E-04
          current  definition of rycrd                (  real   ) =  0.1501501E-04
          previous definition of rzcrd                (  real   ) =   0.000000    
          current  definition of rzcrd                (  real   ) =   0.000000    
            -    -    -    -    -    -    -    -    -    -    -    -    -    -
 input- symb #get { push_scale } histval spatial_data $rxcrd
          previous definition of push_scale           (  real   ) =  0.2573378E-05
          current  definition of push_scale           (  real   ) =  0.1187890E-05
            -    -    -    -    -    -    -    -    -    -    -    -    -    -
 input- plod
            -    -    -    -    -    -    -    -    -    -    -    -    -    -
 input-  pdef push_loading$ii func $push_scale
            -    -    -    -    -    -    -    -    -    -    -    -    -    -
 input-  vctr vct$ii 0 1 0
            -    -    -    -    -    -    -    -    -    -    -    -    -    -
 input-  sdef push_loading$ii vct$ii $ii $ii+1 1 1
     Additional element faces loaded=         1
            -    -    -    -    -    -    -    -    -    -    -    -    -    -
 input-  end
           57 element surfaces loaded due to all SDEF commands
            -    -    -    -    -    -    -    -    -    -    -    -    -    -
 input- end$ push_loop
            -    -    -    -    -    -    -    -    -    -    -    -    -    -
 input- symb #get { rxcrd rycrd rzcrd } crdelem $ii 1
          previous definition of rxcrd                (  real   ) =  0.1696697E-02
          current  definition of rxcrd                (  real   ) =  0.1726727E-02
          previous definition of rycrd                (  real   ) =  0.1501501E-04
          current  definition of rycrd                (  real   ) =  0.1501501E-04
          previous definition of rzcrd                (  real   ) =   0.000000    
          current  definition of rzcrd                (  real   ) =   0.000000    
            -    -    -    -    -    -    -    -    -    -    -    -    -    -
 input- symb #get { push_scale } histval spatial_data $rxcrd
          previous definition of push_scale           (  real   ) =  0.1187890E-05
          current  definition of push_scale           (  real   ) =  0.5357330E-06
            -    -    -    -    -    -    -    -    -    -    -    -    -    -
 input- plod
            -    -    -    -    -    -    -    -    -    -    -    -    -    -
 input-  pdef push_loading$ii func $push_scale
            -    -    -    -    -    -    -    -    -    -    -    -    -    -
 input-  vctr vct$ii 0 1 0
            -    -    -    -    -    -    -    -    -    -    -    -    -    -
 input-  sdef push_loading$ii vct$ii $ii $ii+1 1 1
     Additional element faces loaded=         1
            -    -    -    -    -    -    -    -    -    -    -    -    -    -
 input-  end
           58 element surfaces loaded due to all SDEF commands
            -    -    -    -    -    -    -    -    -    -    -    -    -    -
 input- end$ push_loop
            -    -    -    -    -    -    -    -    -    -    -    -    -    -
 input- symb #get { rxcrd rycrd rzcrd } crdelem $ii 1
          previous definition of rxcrd                (  real   ) =  0.1726727E-02
          current  definition of rxcrd                (  real   ) =  0.1756757E-02
          previous definition of rycrd                (  real   ) =  0.1501501E-04
          current  definition of rycrd                (  real   ) =  0.1501501E-04
          previous definition of rzcrd                (  real   ) =   0.000000    
          current  definition of rzcrd                (  real   ) =   0.000000    
            -    -    -    -    -    -    -    -    -    -    -    -    -    -
 input- symb #get { push_scale } histval spatial_data $rxcrd
          previous definition of push_scale           (  real   ) =  0.5357330E-06
          current  definition of push_scale           (  real   ) =  0.2406500E-06
            -    -    -    -    -    -    -    -    -    -    -    -    -    -
 input- plod
            -    -    -    -    -    -    -    -    -    -    -    -    -    -
 input-  pdef push_loading$ii func $push_scale
            -    -    -    -    -    -    -    -    -    -    -    -    -    -
 input-  vctr vct$ii 0 1 0
            -    -    -    -    -    -    -    -    -    -    -    -    -    -
 input-  sdef push_loading$ii vct$ii $ii $ii+1 1 1
     Additional element faces loaded=         1
            -    -    -    -    -    -    -    -    -    -    -    -    -    -
 input-  end
           59 element surfaces loaded due to all SDEF commands
            -    -    -    -    -    -    -    -    -    -    -    -    -    -
 input- end$ push_loop
            -    -    -    -    -    -    -    -    -    -    -    -    -    -
 input- symb #get { rxcrd rycrd rzcrd } crdelem $ii 1
          previous definition of rxcrd                (  real   ) =  0.1756757E-02
          current  definition of rxcrd                (  real   ) =  0.1786787E-02
          previous definition of rycrd                (  real   ) =  0.1501501E-04
          current  definition of rycrd                (  real   ) =  0.1501501E-04
          previous definition of rzcrd                (  real   ) =   0.000000    
          current  definition of rzcrd                (  real   ) =   0.000000    
            -    -    -    -    -    -    -    -    -    -    -    -    -    -
 input- symb #get { push_scale } histval spatial_data $rxcrd
          previous definition of push_scale           (  real   ) =  0.2406500E-06
          current  definition of push_scale           (  real   ) =  0.1055020E-06
            -    -    -    -    -    -    -    -    -    -    -    -    -    -
 input- plod
            -    -    -    -    -    -    -    -    -    -    -    -    -    -
 input-  pdef push_loading$ii func $push_scale
            -    -    -    -    -    -    -    -    -    -    -    -    -    -
 input-  vctr vct$ii 0 1 0
            -    -    -    -    -    -    -    -    -    -    -    -    -    -
 input-  sdef push_loading$ii vct$ii $ii $ii+1 1 1
     Additional element faces loaded=         1
            -    -    -    -    -    -    -    -    -    -    -    -    -    -
 input-  end
           60 element surfaces loaded due to all SDEF commands
            -    -    -    -    -    -    -    -    -    -    -    -    -    -
 input- end$ push_loop
            -    -    -    -    -    -    -    -    -    -    -    -    -    -
 input- symb #get { rxcrd rycrd rzcrd } crdelem $ii 1
          previous definition of rxcrd                (  real   ) =  0.1786787E-02
          current  definition of rxcrd                (  real   ) =  0.1816817E-02
          previous definition of rycrd                (  real   ) =  0.1501501E-04
          current  definition of rycrd                (  real   ) =  0.1501501E-04
          previous definition of rzcrd                (  real   ) =   0.000000    
          current  definition of rzcrd                (  real   ) =   0.000000    
            -    -    -    -    -    -    -    -    -    -    -    -    -    -
 input- symb #get { push_scale } histval spatial_data $rxcrd
          previous definition of push_scale           (  real   ) =  0.1055020E-06
          current  definition of push_scale           (  real   ) =  0.4611897E-07
            -    -    -    -    -    -    -    -    -    -    -    -    -    -
 input- plod
            -    -    -    -    -    -    -    -    -    -    -    -    -    -
 input-  pdef push_loading$ii func $push_scale
            -    -    -    -    -    -    -    -    -    -    -    -    -    -
 input-  vctr vct$ii 0 1 0
            -    -    -    -    -    -    -    -    -    -    -    -    -    -
 input-  sdef push_loading$ii vct$ii $ii $ii+1 1 1
     Additional element faces loaded=         1
            -    -    -    -    -    -    -    -    -    -    -    -    -    -
 input-  end
           61 element surfaces loaded due to all SDEF commands
            -    -    -    -    -    -    -    -    -    -    -    -    -    -
 input- end$ push_loop
            -    -    -    -    -    -    -    -    -    -    -    -    -    -
 input- symb #get { rxcrd rycrd rzcrd } crdelem $ii 1
          previous definition of rxcrd                (  real   ) =  0.1816817E-02
          current  definition of rxcrd                (  real   ) =  0.1846847E-02
          previous definition of rycrd                (  real   ) =  0.1501501E-04
          current  definition of rycrd                (  real   ) =  0.1501501E-04
          previous definition of rzcrd                (  real   ) =   0.000000    
          current  definition of rzcrd                (  real   ) =   0.000000    
            -    -    -    -    -    -    -    -    -    -    -    -    -    -
 input- symb #get { push_scale } histval spatial_data $rxcrd
          previous definition of push_scale           (  real   ) =  0.4611897E-07
          current  definition of push_scale           (  real   ) =  0.1965357E-07
            -    -    -    -    -    -    -    -    -    -    -    -    -    -
 input- plod
            -    -    -    -    -    -    -    -    -    -    -    -    -    -
 input-  pdef push_loading$ii func $push_scale
            -    -    -    -    -    -    -    -    -    -    -    -    -    -
 input-  vctr vct$ii 0 1 0
            -    -    -    -    -    -    -    -    -    -    -    -    -    -
 input-  sdef push_loading$ii vct$ii $ii $ii+1 1 1
     Additional element faces loaded=         1
            -    -    -    -    -    -    -    -    -    -    -    -    -    -
 input-  end
           62 element surfaces loaded due to all SDEF commands
            -    -    -    -    -    -    -    -    -    -    -    -    -    -
 input- end$ push_loop
            -    -    -    -    -    -    -    -    -    -    -    -    -    -
 input- symb #get { rxcrd rycrd rzcrd } crdelem $ii 1
          previous definition of rxcrd                (  real   ) =  0.1846847E-02
          current  definition of rxcrd                (  real   ) =  0.1876877E-02
          previous definition of rycrd                (  real   ) =  0.1501501E-04
          current  definition of rycrd                (  real   ) =  0.1501501E-04
          previous definition of rzcrd                (  real   ) =   0.000000    
          current  definition of rzcrd                (  real   ) =   0.000000    
            -    -    -    -    -    -    -    -    -    -    -    -    -    -
 input- symb #get { push_scale } histval spatial_data $rxcrd
          previous definition of push_scale           (  real   ) =  0.1965357E-07
          current  definition of push_scale           (  real   ) =  0.8361013E-08
            -    -    -    -    -    -    -    -    -    -    -    -    -    -
 input- plod
            -    -    -    -    -    -    -    -    -    -    -    -    -    -
 input-  pdef push_loading$ii func $push_scale
            -    -    -    -    -    -    -    -    -    -    -    -    -    -
 input-  vctr vct$ii 0 1 0
            -    -    -    -    -    -    -    -    -    -    -    -    -    -
 input-  sdef push_loading$ii vct$ii $ii $ii+1 1 1
     Additional element faces loaded=         1
            -    -    -    -    -    -    -    -    -    -    -    -    -    -
 input-  end
           63 element surfaces loaded due to all SDEF commands
            -    -    -    -    -    -    -    -    -    -    -    -    -    -
 input- end$ push_loop
            -    -    -    -    -    -    -    -    -    -    -    -    -    -
 input- symb #get { rxcrd rycrd rzcrd } crdelem $ii 1
          previous definition of rxcrd                (  real   ) =  0.1876877E-02
          current  definition of rxcrd                (  real   ) =  0.1906907E-02
          previous definition of rycrd                (  real   ) =  0.1501501E-04
          current  definition of rycrd                (  real   ) =  0.1501501E-04
          previous definition of rzcrd                (  real   ) =   0.000000    
          current  definition of rzcrd                (  real   ) =   0.000000    
            -    -    -    -    -    -    -    -    -    -    -    -    -    -
 input- symb #get { push_scale } histval spatial_data $rxcrd
          previous definition of push_scale           (  real   ) =  0.8361013E-08
          current  definition of push_scale           (  real   ) =  0.3463260E-08
            -    -    -    -    -    -    -    -    -    -    -    -    -    -
 input- plod
            -    -    -    -    -    -    -    -    -    -    -    -    -    -
 input-  pdef push_loading$ii func $push_scale
            -    -    -    -    -    -    -    -    -    -    -    -    -    -
 input-  vctr vct$ii 0 1 0
            -    -    -    -    -    -    -    -    -    -    -    -    -    -
 input-  sdef push_loading$ii vct$ii $ii $ii+1 1 1
     Additional element faces loaded=         1
            -    -    -    -    -    -    -    -    -    -    -    -    -    -
 input-  end
           64 element surfaces loaded due to all SDEF commands
            -    -    -    -    -    -    -    -    -    -    -    -    -    -
 input- end$ push_loop
            -    -    -    -    -    -    -    -    -    -    -    -    -    -
 input- symb #get { rxcrd rycrd rzcrd } crdelem $ii 1
          previous definition of rxcrd                (  real   ) =  0.1906907E-02
          current  definition of rxcrd                (  real   ) =  0.1936937E-02
          previous definition of rycrd                (  real   ) =  0.1501501E-04
          current  definition of rycrd                (  real   ) =  0.1501501E-04
          previous definition of rzcrd                (  real   ) =   0.000000    
          current  definition of rzcrd                (  real   ) =   0.000000    
            -    -    -    -    -    -    -    -    -    -    -    -    -    -
 input- symb #get { push_scale } histval spatial_data $rxcrd
          previous definition of push_scale           (  real   ) =  0.3463260E-08
          current  definition of push_scale           (  real   ) =  0.1433907E-08
            -    -    -    -    -    -    -    -    -    -    -    -    -    -
 input- plod
            -    -    -    -    -    -    -    -    -    -    -    -    -    -
 input-  pdef push_loading$ii func $push_scale
            -    -    -    -    -    -    -    -    -    -    -    -    -    -
 input-  vctr vct$ii 0 1 0
            -    -    -    -    -    -    -    -    -    -    -    -    -    -
 input-  sdef push_loading$ii vct$ii $ii $ii+1 1 1
     Additional element faces loaded=         1
            -    -    -    -    -    -    -    -    -    -    -    -    -    -
 input-  end
           65 element surfaces loaded due to all SDEF commands
            -    -    -    -    -    -    -    -    -    -    -    -    -    -
 input- end$ push_loop
            -    -    -    -    -    -    -    -    -    -    -    -    -    -
 input- symb #get { rxcrd rycrd rzcrd } crdelem $ii 1
          previous definition of rxcrd                (  real   ) =  0.1936937E-02
          current  definition of rxcrd                (  real   ) =  0.1966967E-02
          previous definition of rycrd                (  real   ) =  0.1501501E-04
          current  definition of rycrd                (  real   ) =  0.1501501E-04
          previous definition of rzcrd                (  real   ) =   0.000000    
          current  definition of rzcrd                (  real   ) =   0.000000    
            -    -    -    -    -    -    -    -    -    -    -    -    -    -
 input- symb #get { push_scale } histval spatial_data $rxcrd
          previous definition of push_scale           (  real   ) =  0.1433907E-08
          current  definition of push_scale           (  real   ) =  0.5772859E-09
            -    -    -    -    -    -    -    -    -    -    -    -    -    -
 input- plod
            -    -    -    -    -    -    -    -    -    -    -    -    -    -
 input-  pdef push_loading$ii func $push_scale
            -    -    -    -    -    -    -    -    -    -    -    -    -    -
 input-  vctr vct$ii 0 1 0
            -    -    -    -    -    -    -    -    -    -    -    -    -    -
 input-  sdef push_loading$ii vct$ii $ii $ii+1 1 1
     Additional element faces loaded=         1
            -    -    -    -    -    -    -    -    -    -    -    -    -    -
 input-  end
           66 element surfaces loaded due to all SDEF commands
            -    -    -    -    -    -    -    -    -    -    -    -    -    -
 input- end$ push_loop
            -    -    -    -    -    -    -    -    -    -    -    -    -    -
 input- symb #get { rxcrd rycrd rzcrd } crdelem $ii 1
          previous definition of rxcrd                (  real   ) =  0.1966967E-02
          current  definition of rxcrd                (  real   ) =  0.1996997E-02
          previous definition of rycrd                (  real   ) =  0.1501501E-04
          current  definition of rycrd                (  real   ) =  0.1501501E-04
          previous definition of rzcrd                (  real   ) =   0.000000    
          current  definition of rzcrd                (  real   ) =   0.000000    
            -    -    -    -    -    -    -    -    -    -    -    -    -    -
 input- symb #get { push_scale } histval spatial_data $rxcrd
          previous definition of push_scale           (  real   ) =  0.5772859E-09
          current  definition of push_scale           (  real   ) =  0.2326292E-09
            -    -    -    -    -    -    -    -    -    -    -    -    -    -
 input- plod
            -    -    -    -    -    -    -    -    -    -    -    -    -    -
 input-  pdef push_loading$ii func $push_scale
            -    -    -    -    -    -    -    -    -    -    -    -    -    -
 input-  vctr vct$ii 0 1 0
            -    -    -    -    -    -    -    -    -    -    -    -    -    -
 input-  sdef push_loading$ii vct$ii $ii $ii+1 1 1
     Additional element faces loaded=         1
            -    -    -    -    -    -    -    -    -    -    -    -    -    -
 input-  end
           67 element surfaces loaded due to all SDEF commands
            -    -    -    -    -    -    -    -    -    -    -    -    -    -
 input- end$ push_loop
            -    -    -    -    -    -    -    -    -    -    -    -    -    -
 input- symb #get { rxcrd rycrd rzcrd } crdelem $ii 1
          previous definition of rxcrd                (  real   ) =  0.1996997E-02
          current  definition of rxcrd                (  real   ) =  0.2027027E-02
          previous definition of rycrd                (  real   ) =  0.1501501E-04
          current  definition of rycrd                (  real   ) =  0.1501501E-04
          previous definition of rzcrd                (  real   ) =   0.000000    
          current  definition of rzcrd                (  real   ) =   0.000000    
            -    -    -    -    -    -    -    -    -    -    -    -    -    -
 input- symb #get { push_scale } histval spatial_data $rxcrd
          previous definition of push_scale           (  real   ) =  0.2326292E-09
          current  definition of push_scale           (  real   ) =  0.9102559E-10
            -    -    -    -    -    -    -    -    -    -    -    -    -    -
 input- plod
            -    -    -    -    -    -    -    -    -    -    -    -    -    -
 input-  pdef push_loading$ii func $push_scale
            -    -    -    -    -    -    -    -    -    -    -    -    -    -
 input-  vctr vct$ii 0 1 0
            -    -    -    -    -    -    -    -    -    -    -    -    -    -
 input-  sdef push_loading$ii vct$ii $ii $ii+1 1 1
     Additional element faces loaded=         1
            -    -    -    -    -    -    -    -    -    -    -    -    -    -
 input-  end
           68 element surfaces loaded due to all SDEF commands
            -    -    -    -    -    -    -    -    -    -    -    -    -    -
 input- end$ push_loop
            -    -    -    -    -    -    -    -    -    -    -    -    -    -
 input- symb #get { rxcrd rycrd rzcrd } crdelem $ii 1
          previous definition of rxcrd                (  real   ) =  0.2027027E-02
          current  definition of rxcrd                (  real   ) =  0.2057057E-02
          previous definition of rycrd                (  real   ) =  0.1501501E-04
          current  definition of rycrd                (  real   ) =  0.1501501E-04
          previous definition of rzcrd                (  real   ) =   0.000000    
          current  definition of rzcrd                (  real   ) =   0.000000    
            -    -    -    -    -    -    -    -    -    -    -    -    -    -
 input- symb #get { push_scale } histval spatial_data $rxcrd
          previous definition of push_scale           (  real   ) =  0.9102559E-10
          current  definition of push_scale           (  real   ) =  0.3570224E-10
            -    -    -    -    -    -    -    -    -    -    -    -    -    -
 input- plod
            -    -    -    -    -    -    -    -    -    -    -    -    -    -
 input-  pdef push_loading$ii func $push_scale
            -    -    -    -    -    -    -    -    -    -    -    -    -    -
 input-  vctr vct$ii 0 1 0
            -    -    -    -    -    -    -    -    -    -    -    -    -    -
 input-  sdef push_loading$ii vct$ii $ii $ii+1 1 1
     Additional element faces loaded=         1
            -    -    -    -    -    -    -    -    -    -    -    -    -    -
 input-  end
           69 element surfaces loaded due to all SDEF commands
            -    -    -    -    -    -    -    -    -    -    -    -    -    -
 input- end$ push_loop
            -    -    -    -    -    -    -    -    -    -    -    -    -    -
 input- symb #get { rxcrd rycrd rzcrd } crdelem $ii 1
          previous definition of rxcrd                (  real   ) =  0.2057057E-02
          current  definition of rxcrd                (  real   ) =  0.2087087E-02
          previous definition of rycrd                (  real   ) =  0.1501501E-04
          current  definition of rycrd                (  real   ) =  0.1501501E-04
          previous definition of rzcrd                (  real   ) =   0.000000    
          current  definition of rzcrd                (  real   ) =   0.000000    
            -    -    -    -    -    -    -    -    -    -    -    -    -    -
 input- symb #get { push_scale } histval spatial_data $rxcrd
          previous definition of push_scale           (  real   ) =  0.3570224E-10
          current  definition of push_scale           (  real   ) =  0.1357685E-10
            -    -    -    -    -    -    -    -    -    -    -    -    -    -
 input- plod
            -    -    -    -    -    -    -    -    -    -    -    -    -    -
 input-  pdef push_loading$ii func $push_scale
            -    -    -    -    -    -    -    -    -    -    -    -    -    -
 input-  vctr vct$ii 0 1 0
            -    -    -    -    -    -    -    -    -    -    -    -    -    -
 input-  sdef push_loading$ii vct$ii $ii $ii+1 1 1
     Additional element faces loaded=         1
            -    -    -    -    -    -    -    -    -    -    -    -    -    -
 input-  end
           70 element surfaces loaded due to all SDEF commands
            -    -    -    -    -    -    -    -    -    -    -    -    -    -
 input- end$ push_loop
            -    -    -    -    -    -    -    -    -    -    -    -    -    -
 input- symb #get { rxcrd rycrd rzcrd } crdelem $ii 1
          previous definition of rxcrd                (  real   ) =  0.2087087E-02
          current  definition of rxcrd                (  real   ) =  0.2117117E-02
          previous definition of rycrd                (  real   ) =  0.1501501E-04
          current  definition of rycrd                (  real   ) =  0.1501501E-04
          previous definition of rzcrd                (  real   ) =   0.000000    
          current  definition of rzcrd                (  real   ) =   0.000000    
            -    -    -    -    -    -    -    -    -    -    -    -    -    -
 input- symb #get { push_scale } histval spatial_data $rxcrd
          previous definition of push_scale           (  real   ) =  0.1357685E-10
          current  definition of push_scale           (  real   ) =  0.5183337E-11
            -    -    -    -    -    -    -    -    -    -    -    -    -    -
 input- plod
            -    -    -    -    -    -    -    -    -    -    -    -    -    -
 input-  pdef push_loading$ii func $push_scale
            -    -    -    -    -    -    -    -    -    -    -    -    -    -
 input-  vctr vct$ii 0 1 0
            -    -    -    -    -    -    -    -    -    -    -    -    -    -
 input-  sdef push_loading$ii vct$ii $ii $ii+1 1 1
     Additional element faces loaded=         1
            -    -    -    -    -    -    -    -    -    -    -    -    -    -
 input-  end
           71 element surfaces loaded due to all SDEF commands
            -    -    -    -    -    -    -    -    -    -    -    -    -    -
 input- end$ push_loop
            -    -    -    -    -    -    -    -    -    -    -    -    -    -
 input- symb #get { rxcrd rycrd rzcrd } crdelem $ii 1
          previous definition of rxcrd                (  real   ) =  0.2117117E-02
          current  definition of rxcrd                (  real   ) =  0.2147147E-02
          previous definition of rycrd                (  real   ) =  0.1501501E-04
          current  definition of rycrd                (  real   ) =  0.1501501E-04
          previous definition of rzcrd                (  real   ) =   0.000000    
          current  definition of rzcrd                (  real   ) =   0.000000    
            -    -    -    -    -    -    -    -    -    -    -    -    -    -
 input- symb #get { push_scale } histval spatial_data $rxcrd
          previous definition of push_scale           (  real   ) =  0.5183337E-11
          current  definition of push_scale           (  real   ) =  0.1915572E-11
            -    -    -    -    -    -    -    -    -    -    -    -    -    -
 input- plod
            -    -    -    -    -    -    -    -    -    -    -    -    -    -
 input-  pdef push_loading$ii func $push_scale
            -    -    -    -    -    -    -    -    -    -    -    -    -    -
 input-  vctr vct$ii 0 1 0
            -    -    -    -    -    -    -    -    -    -    -    -    -    -
 input-  sdef push_loading$ii vct$ii $ii $ii+1 1 1
     Additional element faces loaded=         1
            -    -    -    -    -    -    -    -    -    -    -    -    -    -
 input-  end
           72 element surfaces loaded due to all SDEF commands
            -    -    -    -    -    -    -    -    -    -    -    -    -    -
 input- end$ push_loop
            -    -    -    -    -    -    -    -    -    -    -    -    -    -
 input- symb #get { rxcrd rycrd rzcrd } crdelem $ii 1
          previous definition of rxcrd                (  real   ) =  0.2147147E-02
          current  definition of rxcrd                (  real   ) =  0.2177177E-02
          previous definition of rycrd                (  real   ) =  0.1501501E-04
          current  definition of rycrd                (  real   ) =  0.1501501E-04
          previous definition of rzcrd                (  real   ) =   0.000000    
          current  definition of rzcrd                (  real   ) =   0.000000    
            -    -    -    -    -    -    -    -    -    -    -    -    -    -
 input- symb #get { push_scale } histval spatial_data $rxcrd
          previous definition of push_scale           (  real   ) =  0.1915572E-11
          current  definition of push_scale           (  real   ) =  0.7118821E-12
            -    -    -    -    -    -    -    -    -    -    -    -    -    -
 input- plod
            -    -    -    -    -    -    -    -    -    -    -    -    -    -
 input-  pdef push_loading$ii func $push_scale
            -    -    -    -    -    -    -    -    -    -    -    -    -    -
 input-  vctr vct$ii 0 1 0
            -    -    -    -    -    -    -    -    -    -    -    -    -    -
 input-  sdef push_loading$ii vct$ii $ii $ii+1 1 1
     Additional element faces loaded=         1
            -    -    -    -    -    -    -    -    -    -    -    -    -    -
 input-  end
           73 element surfaces loaded due to all SDEF commands
            -    -    -    -    -    -    -    -    -    -    -    -    -    -
 input- end$ push_loop
            -    -    -    -    -    -    -    -    -    -    -    -    -    -
 input- symb #get { rxcrd rycrd rzcrd } crdelem $ii 1
          previous definition of rxcrd                (  real   ) =  0.2177177E-02
          current  definition of rxcrd                (  real   ) =  0.2207207E-02
          previous definition of rycrd                (  real   ) =  0.1501501E-04
          current  definition of rycrd                (  real   ) =  0.1501501E-04
          previous definition of rzcrd                (  real   ) =   0.000000    
          current  definition of rzcrd                (  real   ) =   0.000000    
            -    -    -    -    -    -    -    -    -    -    -    -    -    -
 input- symb #get { push_scale } histval spatial_data $rxcrd
          previous definition of push_scale           (  real   ) =  0.7118821E-12
          current  definition of push_scale           (  real   ) =  0.2556575E-12
            -    -    -    -    -    -    -    -    -    -    -    -    -    -
 input- plod
            -    -    -    -    -    -    -    -    -    -    -    -    -    -
 input-  pdef push_loading$ii func $push_scale
            -    -    -    -    -    -    -    -    -    -    -    -    -    -
 input-  vctr vct$ii 0 1 0
            -    -    -    -    -    -    -    -    -    -    -    -    -    -
 input-  sdef push_loading$ii vct$ii $ii $ii+1 1 1
     Additional element faces loaded=         1
            -    -    -    -    -    -    -    -    -    -    -    -    -    -
 input-  end
           74 element surfaces loaded due to all SDEF commands
            -    -    -    -    -    -    -    -    -    -    -    -    -    -
 input- end$ push_loop
            -    -    -    -    -    -    -    -    -    -    -    -    -    -
 input- symb #get { rxcrd rycrd rzcrd } crdelem $ii 1
          previous definition of rxcrd                (  real   ) =  0.2207207E-02
          current  definition of rxcrd                (  real   ) =  0.2237237E-02
          previous definition of rycrd                (  real   ) =  0.1501501E-04
          current  definition of rycrd                (  real   ) =  0.1501501E-04
          previous definition of rzcrd                (  real   ) =   0.000000    
          current  definition of rzcrd                (  real   ) =   0.000000    
            -    -    -    -    -    -    -    -    -    -    -    -    -    -
 input- symb #get { push_scale } histval spatial_data $rxcrd
          previous definition of push_scale           (  real   ) =  0.2556575E-12
          current  definition of push_scale           (  real   ) =  0.9248886E-13
            -    -    -    -    -    -    -    -    -    -    -    -    -    -
 input- plod
            -    -    -    -    -    -    -    -    -    -    -    -    -    -
 input-  pdef push_loading$ii func $push_scale
            -    -    -    -    -    -    -    -    -    -    -    -    -    -
 input-  vctr vct$ii 0 1 0
            -    -    -    -    -    -    -    -    -    -    -    -    -    -
 input-  sdef push_loading$ii vct$ii $ii $ii+1 1 1
     Additional element faces loaded=         1
            -    -    -    -    -    -    -    -    -    -    -    -    -    -
 input-  end
           75 element surfaces loaded due to all SDEF commands
            -    -    -    -    -    -    -    -    -    -    -    -    -    -
 input- end$ push_loop
            -    -    -    -    -    -    -    -    -    -    -    -    -    -
 input- symb #get { rxcrd rycrd rzcrd } crdelem $ii 1
          previous definition of rxcrd                (  real   ) =  0.2237237E-02
          current  definition of rxcrd                (  real   ) =  0.2267267E-02
          previous definition of rycrd                (  real   ) =  0.1501501E-04
          current  definition of rycrd                (  real   ) =  0.1501501E-04
          previous definition of rzcrd                (  real   ) =   0.000000    
          current  definition of rzcrd                (  real   ) =   0.000000    
            -    -    -    -    -    -    -    -    -    -    -    -    -    -
 input- symb #get { push_scale } histval spatial_data $rxcrd
          previous definition of push_scale           (  real   ) =  0.9248886E-13
          current  definition of push_scale           (  real   ) =  0.3227579E-13
            -    -    -    -    -    -    -    -    -    -    -    -    -    -
 input- plod
            -    -    -    -    -    -    -    -    -    -    -    -    -    -
 input-  pdef push_loading$ii func $push_scale
            -    -    -    -    -    -    -    -    -    -    -    -    -    -
 input-  vctr vct$ii 0 1 0
            -    -    -    -    -    -    -    -    -    -    -    -    -    -
 input-  sdef push_loading$ii vct$ii $ii $ii+1 1 1
     Additional element faces loaded=         1
            -    -    -    -    -    -    -    -    -    -    -    -    -    -
 input-  end
           76 element surfaces loaded due to all SDEF commands
            -    -    -    -    -    -    -    -    -    -    -    -    -    -
 input- end$ push_loop
            -    -    -    -    -    -    -    -    -    -    -    -    -    -
 input- symb #get { rxcrd rycrd rzcrd } crdelem $ii 1
          previous definition of rxcrd                (  real   ) =  0.2267267E-02
          current  definition of rxcrd                (  real   ) =  0.2297297E-02
          previous definition of rycrd                (  real   ) =  0.1501501E-04
          current  definition of rycrd                (  real   ) =  0.1501501E-04
          previous definition of rzcrd                (  real   ) =   0.000000    
          current  definition of rzcrd                (  real   ) =   0.000000    
            -    -    -    -    -    -    -    -    -    -    -    -    -    -
 input- symb #get { push_scale } histval spatial_data $rxcrd
          previous definition of push_scale           (  real   ) =  0.3227579E-13
          current  definition of push_scale           (  real   ) =  0.1136724E-13
            -    -    -    -    -    -    -    -    -    -    -    -    -    -
 input- plod
            -    -    -    -    -    -    -    -    -    -    -    -    -    -
 input-  pdef push_loading$ii func $push_scale
            -    -    -    -    -    -    -    -    -    -    -    -    -    -
 input-  vctr vct$ii 0 1 0
            -    -    -    -    -    -    -    -    -    -    -    -    -    -
 input-  sdef push_loading$ii vct$ii $ii $ii+1 1 1
     Additional element faces loaded=         1
            -    -    -    -    -    -    -    -    -    -    -    -    -    -
 input-  end
           77 element surfaces loaded due to all SDEF commands
            -    -    -    -    -    -    -    -    -    -    -    -    -    -
 input- end$ push_loop
            -    -    -    -    -    -    -    -    -    -    -    -    -    -
 input- symb #get { rxcrd rycrd rzcrd } crdelem $ii 1
          previous definition of rxcrd                (  real   ) =  0.2297297E-02
          current  definition of rxcrd                (  real   ) =  0.2327327E-02
          previous definition of rycrd                (  real   ) =  0.1501501E-04
          current  definition of rycrd                (  real   ) =  0.1501501E-04
          previous definition of rzcrd                (  real   ) =   0.000000    
          current  definition of rzcrd                (  real   ) =   0.000000    
            -    -    -    -    -    -    -    -    -    -    -    -    -    -
 input- symb #get { push_scale } histval spatial_data $rxcrd
          previous definition of push_scale           (  real   ) =  0.1136724E-13
          current  definition of push_scale           (  real   ) =  0.3854414E-14
            -    -    -    -    -    -    -    -    -    -    -    -    -    -
 input- plod
            -    -    -    -    -    -    -    -    -    -    -    -    -    -
 input-  pdef push_loading$ii func $push_scale
            -    -    -    -    -    -    -    -    -    -    -    -    -    -
 input-  vctr vct$ii 0 1 0
            -    -    -    -    -    -    -    -    -    -    -    -    -    -
 input-  sdef push_loading$ii vct$ii $ii $ii+1 1 1
     Additional element faces loaded=         1
            -    -    -    -    -    -    -    -    -    -    -    -    -    -
 input-  end
           78 element surfaces loaded due to all SDEF commands
            -    -    -    -    -    -    -    -    -    -    -    -    -    -
 input- end$ push_loop
            -    -    -    -    -    -    -    -    -    -    -    -    -    -
 input- symb #get { rxcrd rycrd rzcrd } crdelem $ii 1
          previous definition of rxcrd                (  real   ) =  0.2327327E-02
          current  definition of rxcrd                (  real   ) =  0.2357357E-02
          previous definition of rycrd                (  real   ) =  0.1501501E-04
          current  definition of rycrd                (  real   ) =  0.1501501E-04
          previous definition of rzcrd                (  real   ) =   0.000000    
          current  definition of rzcrd                (  real   ) =   0.000000    
            -    -    -    -    -    -    -    -    -    -    -    -    -    -
 input- symb #get { push_scale } histval spatial_data $rxcrd
          previous definition of push_scale           (  real   ) =  0.3854414E-14
          current  definition of push_scale           (  real   ) =  0.1321621E-14
            -    -    -    -    -    -    -    -    -    -    -    -    -    -
 input- plod
            -    -    -    -    -    -    -    -    -    -    -    -    -    -
 input-  pdef push_loading$ii func $push_scale
            -    -    -    -    -    -    -    -    -    -    -    -    -    -
 input-  vctr vct$ii 0 1 0
            -    -    -    -    -    -    -    -    -    -    -    -    -    -
 input-  sdef push_loading$ii vct$ii $ii $ii+1 1 1
     Additional element faces loaded=         1
            -    -    -    -    -    -    -    -    -    -    -    -    -    -
 input-  end
           79 element surfaces loaded due to all SDEF commands
            -    -    -    -    -    -    -    -    -    -    -    -    -    -
 input- end$ push_loop
            -    -    -    -    -    -    -    -    -    -    -    -    -    -
 input- symb #get { rxcrd rycrd rzcrd } crdelem $ii 1
          previous definition of rxcrd                (  real   ) =  0.2357357E-02
          current  definition of rxcrd                (  real   ) =  0.2387387E-02
          previous definition of rycrd                (  real   ) =  0.1501501E-04
          current  definition of rycrd                (  real   ) =  0.1501501E-04
          previous definition of rzcrd                (  real   ) =   0.000000    
          current  definition of rzcrd                (  real   ) =   0.000000    
            -    -    -    -    -    -    -    -    -    -    -    -    -    -
 input- symb #get { push_scale } histval spatial_data $rxcrd
          previous definition of push_scale           (  real   ) =  0.1321621E-14
          current  definition of push_scale           (  real   ) =  0.4354069E-15
            -    -    -    -    -    -    -    -    -    -    -    -    -    -
 input- plod
            -    -    -    -    -    -    -    -    -    -    -    -    -    -
 input-  pdef push_loading$ii func $push_scale
            -    -    -    -    -    -    -    -    -    -    -    -    -    -
 input-  vctr vct$ii 0 1 0
            -    -    -    -    -    -    -    -    -    -    -    -    -    -
 input-  sdef push_loading$ii vct$ii $ii $ii+1 1 1
     Additional element faces loaded=         1
            -    -    -    -    -    -    -    -    -    -    -    -    -    -
 input-  end
           80 element surfaces loaded due to all SDEF commands
            -    -    -    -    -    -    -    -    -    -    -    -    -    -
 input- end$ push_loop
            -    -    -    -    -    -    -    -    -    -    -    -    -    -
 input- symb #get { rxcrd rycrd rzcrd } crdelem $ii 1
          previous definition of rxcrd                (  real   ) =  0.2387387E-02
          current  definition of rxcrd                (  real   ) =  0.2417417E-02
          previous definition of rycrd                (  real   ) =  0.1501501E-04
          current  definition of rycrd                (  real   ) =  0.1501501E-04
          previous definition of rzcrd                (  real   ) =   0.000000    
          current  definition of rzcrd                (  real   ) =   0.000000    
            -    -    -    -    -    -    -    -    -    -    -    -    -    -
 input- symb #get { push_scale } histval spatial_data $rxcrd
          previous definition of push_scale           (  real   ) =  0.4354069E-15
          current  definition of push_scale           (  real   ) =  0.1453417E-15
            -    -    -    -    -    -    -    -    -    -    -    -    -    -
 input- plod
            -    -    -    -    -    -    -    -    -    -    -    -    -    -
 input-  pdef push_loading$ii func $push_scale
            -    -    -    -    -    -    -    -    -    -    -    -    -    -
 input-  vctr vct$ii 0 1 0
            -    -    -    -    -    -    -    -    -    -    -    -    -    -
 input-  sdef push_loading$ii vct$ii $ii $ii+1 1 1
     Additional element faces loaded=         1
            -    -    -    -    -    -    -    -    -    -    -    -    -    -
 input-  end
           81 element surfaces loaded due to all SDEF commands
            -    -    -    -    -    -    -    -    -    -    -    -    -    -
 input- end$ push_loop
            -    -    -    -    -    -    -    -    -    -    -    -    -    -
 input- symb #get { rxcrd rycrd rzcrd } crdelem $ii 1
          previous definition of rxcrd                (  real   ) =  0.2417417E-02
          current  definition of rxcrd                (  real   ) =  0.2447448E-02
          previous definition of rycrd                (  real   ) =  0.1501501E-04
          current  definition of rycrd                (  real   ) =  0.1501501E-04
          previous definition of rzcrd                (  real   ) =   0.000000    
          current  definition of rzcrd                (  real   ) =   0.000000    
            -    -    -    -    -    -    -    -    -    -    -    -    -    -
 input- symb #get { push_scale } histval spatial_data $rxcrd
          previous definition of push_scale           (  real   ) =  0.1453417E-15
          current  definition of push_scale           (  real   ) =  0.4650609E-16
            -    -    -    -    -    -    -    -    -    -    -    -    -    -
 input- plod
            -    -    -    -    -    -    -    -    -    -    -    -    -    -
 input-  pdef push_loading$ii func $push_scale
            -    -    -    -    -    -    -    -    -    -    -    -    -    -
 input-  vctr vct$ii 0 1 0
            -    -    -    -    -    -    -    -    -    -    -    -    -    -
 input-  sdef push_loading$ii vct$ii $ii $ii+1 1 1
     Additional element faces loaded=         1
            -    -    -    -    -    -    -    -    -    -    -    -    -    -
 input-  end
           82 element surfaces loaded due to all SDEF commands
            -    -    -    -    -    -    -    -    -    -    -    -    -    -
 input- end$ push_loop
            -    -    -    -    -    -    -    -    -    -    -    -    -    -
 input- symb #get { rxcrd rycrd rzcrd } crdelem $ii 1
          previous definition of rxcrd                (  real   ) =  0.2447448E-02
          current  definition of rxcrd                (  real   ) =  0.2477478E-02
          previous definition of rycrd                (  real   ) =  0.1501501E-04
          current  definition of rycrd                (  real   ) =  0.1501501E-04
          previous definition of rzcrd                (  real   ) =   0.000000    
          current  definition of rzcrd                (  real   ) =   0.000000    
            -    -    -    -    -    -    -    -    -    -    -    -    -    -
 input- symb #get { push_scale } histval spatial_data $rxcrd
          previous definition of push_scale           (  real   ) =  0.4650609E-16
          current  definition of push_scale           (  real   ) =  0.1512852E-16
            -    -    -    -    -    -    -    -    -    -    -    -    -    -
 input- plod
            -    -    -    -    -    -    -    -    -    -    -    -    -    -
 input-  pdef push_loading$ii func $push_scale
            -    -    -    -    -    -    -    -    -    -    -    -    -    -
 input-  vctr vct$ii 0 1 0
            -    -    -    -    -    -    -    -    -    -    -    -    -    -
 input-  sdef push_loading$ii vct$ii $ii $ii+1 1 1
     Additional element faces loaded=         1
            -    -    -    -    -    -    -    -    -    -    -    -    -    -
 input-  end
           83 element surfaces loaded due to all SDEF commands
            -    -    -    -    -    -    -    -    -    -    -    -    -    -
 input- end$ push_loop
            -    -    -    -    -    -    -    -    -    -    -    -    -    -
 input- symb #get { rxcrd rycrd rzcrd } crdelem $ii 1
          previous definition of rxcrd                (  real   ) =  0.2477478E-02
          current  definition of rxcrd                (  real   ) =  0.2507507E-02
          previous definition of rycrd                (  real   ) =  0.1501501E-04
          current  definition of rycrd                (  real   ) =  0.1501501E-04
          previous definition of rzcrd                (  real   ) =   0.000000    
          current  definition of rzcrd                (  real   ) =   0.000000    
            -    -    -    -    -    -    -    -    -    -    -    -    -    -
 input- symb #get { push_scale } histval spatial_data $rxcrd
          previous definition of push_scale           (  real   ) =  0.1512852E-16
          current  definition of push_scale           (  real   ) =  0.4703377E-17
            -    -    -    -    -    -    -    -    -    -    -    -    -    -
 input- plod
            -    -    -    -    -    -    -    -    -    -    -    -    -    -
 input-  pdef push_loading$ii func $push_scale
            -    -    -    -    -    -    -    -    -    -    -    -    -    -
 input-  vctr vct$ii 0 1 0
            -    -    -    -    -    -    -    -    -    -    -    -    -    -
 input-  sdef push_loading$ii vct$ii $ii $ii+1 1 1
     Additional element faces loaded=         1
            -    -    -    -    -    -    -    -    -    -    -    -    -    -
 input-  end
           84 element surfaces loaded due to all SDEF commands
            -    -    -    -    -    -    -    -    -    -    -    -    -    -
 input- end$ push_loop
            -    -    -    -    -    -    -    -    -    -    -    -    -    -
 input- symb #get { rxcrd rycrd rzcrd } crdelem $ii 1
          previous definition of rxcrd                (  real   ) =  0.2507507E-02
          current  definition of rxcrd                (  real   ) =  0.2537537E-02
          previous definition of rycrd                (  real   ) =  0.1501501E-04
          current  definition of rycrd                (  real   ) =  0.1501501E-04
          previous definition of rzcrd                (  real   ) =   0.000000    
          current  definition of rzcrd                (  real   ) =   0.000000    
            -    -    -    -    -    -    -    -    -    -    -    -    -    -
 input- symb #get { push_scale } histval spatial_data $rxcrd
          previous definition of push_scale           (  real   ) =  0.4703377E-17
          current  definition of push_scale           (  real   ) =  0.1488372E-17
            -    -    -    -    -    -    -    -    -    -    -    -    -    -
 input- plod
            -    -    -    -    -    -    -    -    -    -    -    -    -    -
 input-  pdef push_loading$ii func $push_scale
            -    -    -    -    -    -    -    -    -    -    -    -    -    -
 input-  vctr vct$ii 0 1 0
            -    -    -    -    -    -    -    -    -    -    -    -    -    -
 input-  sdef push_loading$ii vct$ii $ii $ii+1 1 1
     Additional element faces loaded=         1
            -    -    -    -    -    -    -    -    -    -    -    -    -    -
 input-  end
           85 element surfaces loaded due to all SDEF commands
            -    -    -    -    -    -    -    -    -    -    -    -    -    -
 input- end$ push_loop
            -    -    -    -    -    -    -    -    -    -    -    -    -    -
 input- symb #get { rxcrd rycrd rzcrd } crdelem $ii 1
          previous definition of rxcrd                (  real   ) =  0.2537537E-02
          current  definition of rxcrd                (  real   ) =  0.2567567E-02
          previous definition of rycrd                (  real   ) =  0.1501501E-04
          current  definition of rycrd                (  real   ) =  0.1501501E-04
          previous definition of rzcrd                (  real   ) =   0.000000    
          current  definition of rzcrd                (  real   ) =   0.000000    
            -    -    -    -    -    -    -    -    -    -    -    -    -    -
 input- symb #get { push_scale } histval spatial_data $rxcrd
          previous definition of push_scale           (  real   ) =  0.1488372E-17
          current  definition of push_scale           (  real   ) =  0.4494329E-18
            -    -    -    -    -    -    -    -    -    -    -    -    -    -
 input- plod
            -    -    -    -    -    -    -    -    -    -    -    -    -    -
 input-  pdef push_loading$ii func $push_scale
            -    -    -    -    -    -    -    -    -    -    -    -    -    -
 input-  vctr vct$ii 0 1 0
            -    -    -    -    -    -    -    -    -    -    -    -    -    -
 input-  sdef push_loading$ii vct$ii $ii $ii+1 1 1
     Additional element faces loaded=         1
            -    -    -    -    -    -    -    -    -    -    -    -    -    -
 input-  end
           86 element surfaces loaded due to all SDEF commands
            -    -    -    -    -    -    -    -    -    -    -    -    -    -
 input- end$ push_loop
            -    -    -    -    -    -    -    -    -    -    -    -    -    -
 input- symb #get { rxcrd rycrd rzcrd } crdelem $ii 1
          previous definition of rxcrd                (  real   ) =  0.2567567E-02
          current  definition of rxcrd                (  real   ) =  0.2597597E-02
          previous definition of rycrd                (  real   ) =  0.1501501E-04
          current  definition of rycrd                (  real   ) =  0.1501501E-04
          previous definition of rzcrd                (  real   ) =   0.000000    
          current  definition of rzcrd                (  real   ) =   0.000000    
            -    -    -    -    -    -    -    -    -    -    -    -    -    -
 input- symb #get { push_scale } histval spatial_data $rxcrd
          previous definition of push_scale           (  real   ) =  0.4494329E-18
          current  definition of push_scale           (  real   ) =  0.1386417E-18
            -    -    -    -    -    -    -    -    -    -    -    -    -    -
 input- plod
            -    -    -    -    -    -    -    -    -    -    -    -    -    -
 input-  pdef push_loading$ii func $push_scale
            -    -    -    -    -    -    -    -    -    -    -    -    -    -
 input-  vctr vct$ii 0 1 0
            -    -    -    -    -    -    -    -    -    -    -    -    -    -
 input-  sdef push_loading$ii vct$ii $ii $ii+1 1 1
     Additional element faces loaded=         1
            -    -    -    -    -    -    -    -    -    -    -    -    -    -
 input-  end
           87 element surfaces loaded due to all SDEF commands
            -    -    -    -    -    -    -    -    -    -    -    -    -    -
 input- end$ push_loop
            -    -    -    -    -    -    -    -    -    -    -    -    -    -
 input- symb #get { rxcrd rycrd rzcrd } crdelem $ii 1
          previous definition of rxcrd                (  real   ) =  0.2597597E-02
          current  definition of rxcrd                (  real   ) =  0.2627627E-02
          previous definition of rycrd                (  real   ) =  0.1501501E-04
          current  definition of rycrd                (  real   ) =  0.1501501E-04
          previous definition of rzcrd                (  real   ) =   0.000000    
          current  definition of rzcrd                (  real   ) =   0.000000    
            -    -    -    -    -    -    -    -    -    -    -    -    -    -
 input- symb #get { push_scale } histval spatial_data $rxcrd
          previous definition of push_scale           (  real   ) =  0.1386417E-18
          current  definition of push_scale           (  real   ) =  0.4067067E-19
            -    -    -    -    -    -    -    -    -    -    -    -    -    -
 input- plod
            -    -    -    -    -    -    -    -    -    -    -    -    -    -
 input-  pdef push_loading$ii func $push_scale
            -    -    -    -    -    -    -    -    -    -    -    -    -    -
 input-  vctr vct$ii 0 1 0
            -    -    -    -    -    -    -    -    -    -    -    -    -    -
 input-  sdef push_loading$ii vct$ii $ii $ii+1 1 1
     Additional element faces loaded=         1
            -    -    -    -    -    -    -    -    -    -    -    -    -    -
 input-  end
           88 element surfaces loaded due to all SDEF commands
            -    -    -    -    -    -    -    -    -    -    -    -    -    -
 input- end$ push_loop
            -    -    -    -    -    -    -    -    -    -    -    -    -    -
 input- symb #get { rxcrd rycrd rzcrd } crdelem $ii 1
          previous definition of rxcrd                (  real   ) =  0.2627627E-02
          current  definition of rxcrd                (  real   ) =  0.2657657E-02
          previous definition of rycrd                (  real   ) =  0.1501501E-04
          current  definition of rycrd                (  real   ) =  0.1501501E-04
          previous definition of rzcrd                (  real   ) =   0.000000    
          current  definition of rzcrd                (  real   ) =   0.000000    
            -    -    -    -    -    -    -    -    -    -    -    -    -    -
 input- symb #get { push_scale } histval spatial_data $rxcrd
          previous definition of push_scale           (  real   ) =  0.4067067E-19
          current  definition of push_scale           (  real   ) =  0.1220586E-19
            -    -    -    -    -    -    -    -    -    -    -    -    -    -
 input- plod
            -    -    -    -    -    -    -    -    -    -    -    -    -    -
 input-  pdef push_loading$ii func $push_scale
            -    -    -    -    -    -    -    -    -    -    -    -    -    -
 input-  vctr vct$ii 0 1 0
            -    -    -    -    -    -    -    -    -    -    -    -    -    -
 input-  sdef push_loading$ii vct$ii $ii $ii+1 1 1
     Additional element faces loaded=         1
            -    -    -    -    -    -    -    -    -    -    -    -    -    -
 input-  end
           89 element surfaces loaded due to all SDEF commands
            -    -    -    -    -    -    -    -    -    -    -    -    -    -
 input- end$ push_loop
            -    -    -    -    -    -    -    -    -    -    -    -    -    -
 input- symb #get { rxcrd rycrd rzcrd } crdelem $ii 1
          previous definition of rxcrd                (  real   ) =  0.2657657E-02
          current  definition of rxcrd                (  real   ) =  0.2687688E-02
          previous definition of rycrd                (  real   ) =  0.1501501E-04
          current  definition of rycrd                (  real   ) =  0.1501501E-04
          previous definition of rzcrd                (  real   ) =   0.000000    
          current  definition of rzcrd                (  real   ) =   0.000000    
            -    -    -    -    -    -    -    -    -    -    -    -    -    -
 input- symb #get { push_scale } histval spatial_data $rxcrd
          previous definition of push_scale           (  real   ) =  0.1220586E-19
          current  definition of push_scale           (  real   ) =  0.3477279E-20
            -    -    -    -    -    -    -    -    -    -    -    -    -    -
 input- plod
            -    -    -    -    -    -    -    -    -    -    -    -    -    -
 input-  pdef push_loading$ii func $push_scale
            -    -    -    -    -    -    -    -    -    -    -    -    -    -
 input-  vctr vct$ii 0 1 0
            -    -    -    -    -    -    -    -    -    -    -    -    -    -
 input-  sdef push_loading$ii vct$ii $ii $ii+1 1 1
     Additional element faces loaded=         1
            -    -    -    -    -    -    -    -    -    -    -    -    -    -
 input-  end
           90 element surfaces loaded due to all SDEF commands
            -    -    -    -    -    -    -    -    -    -    -    -    -    -
 input- end$ push_loop
            -    -    -    -    -    -    -    -    -    -    -    -    -    -
 input- symb #get { rxcrd rycrd rzcrd } crdelem $ii 1
          previous definition of rxcrd                (  real   ) =  0.2687688E-02
          current  definition of rxcrd                (  real   ) =  0.2717718E-02
          previous definition of rycrd                (  real   ) =  0.1501501E-04
          current  definition of rycrd                (  real   ) =  0.1501501E-04
          previous definition of rzcrd                (  real   ) =   0.000000    
          current  definition of rzcrd                (  real   ) =   0.000000    
            -    -    -    -    -    -    -    -    -    -    -    -    -    -
 input- symb #get { push_scale } histval spatial_data $rxcrd
          previous definition of push_scale           (  real   ) =  0.3477279E-20
          current  definition of push_scale           (  real   ) =  0.1017486E-20
            -    -    -    -    -    -    -    -    -    -    -    -    -    -
 input- plod
            -    -    -    -    -    -    -    -    -    -    -    -    -    -
 input-  pdef push_loading$ii func $push_scale
            -    -    -    -    -    -    -    -    -    -    -    -    -    -
 input-  vctr vct$ii 0 1 0
            -    -    -    -    -    -    -    -    -    -    -    -    -    -
 input-  sdef push_loading$ii vct$ii $ii $ii+1 1 1
     Additional element faces loaded=         1
            -    -    -    -    -    -    -    -    -    -    -    -    -    -
 input-  end
           91 element surfaces loaded due to all SDEF commands
            -    -    -    -    -    -    -    -    -    -    -    -    -    -
 input- end$ push_loop
            -    -    -    -    -    -    -    -    -    -    -    -    -    -
 input- symb #get { rxcrd rycrd rzcrd } crdelem $ii 1
          previous definition of rxcrd                (  real   ) =  0.2717718E-02
          current  definition of rxcrd                (  real   ) =  0.2747748E-02
          previous definition of rycrd                (  real   ) =  0.1501501E-04
          current  definition of rycrd                (  real   ) =  0.1501501E-04
          previous definition of rzcrd                (  real   ) =   0.000000    
          current  definition of rzcrd                (  real   ) =   0.000000    
            -    -    -    -    -    -    -    -    -    -    -    -    -    -
 input- symb #get { push_scale } histval spatial_data $rxcrd
          previous definition of push_scale           (  real   ) =  0.1017486E-20
          current  definition of push_scale           (  real   ) =  0.2815645E-21
            -    -    -    -    -    -    -    -    -    -    -    -    -    -
 input- plod
            -    -    -    -    -    -    -    -    -    -    -    -    -    -
 input-  pdef push_loading$ii func $push_scale
            -    -    -    -    -    -    -    -    -    -    -    -    -    -
 input-  vctr vct$ii 0 1 0
            -    -    -    -    -    -    -    -    -    -    -    -    -    -
 input-  sdef push_loading$ii vct$ii $ii $ii+1 1 1
     Additional element faces loaded=         1
            -    -    -    -    -    -    -    -    -    -    -    -    -    -
 input-  end
           92 element surfaces loaded due to all SDEF commands
            -    -    -    -    -    -    -    -    -    -    -    -    -    -
 input- end$ push_loop
            -    -    -    -    -    -    -    -    -    -    -    -    -    -
 input- symb #get { rxcrd rycrd rzcrd } crdelem $ii 1
          previous definition of rxcrd                (  real   ) =  0.2747748E-02
          current  definition of rxcrd                (  real   ) =  0.2777778E-02
          previous definition of rycrd                (  real   ) =  0.1501501E-04
          current  definition of rycrd                (  real   ) =  0.1501501E-04
          previous definition of rzcrd                (  real   ) =   0.000000    
          current  definition of rzcrd                (  real   ) =   0.000000    
            -    -    -    -    -    -    -    -    -    -    -    -    -    -
 input- symb #get { push_scale } histval spatial_data $rxcrd
          previous definition of push_scale           (  real   ) =  0.2815645E-21
          current  definition of push_scale           (  real   ) =  0.8015963E-22
            -    -    -    -    -    -    -    -    -    -    -    -    -    -
 input- plod
            -    -    -    -    -    -    -    -    -    -    -    -    -    -
 input-  pdef push_loading$ii func $push_scale
            -    -    -    -    -    -    -    -    -    -    -    -    -    -
 input-  vctr vct$ii 0 1 0
            -    -    -    -    -    -    -    -    -    -    -    -    -    -
 input-  sdef push_loading$ii vct$ii $ii $ii+1 1 1
     Additional element faces loaded=         1
            -    -    -    -    -    -    -    -    -    -    -    -    -    -
 input-  end
           93 element surfaces loaded due to all SDEF commands
            -    -    -    -    -    -    -    -    -    -    -    -    -    -
 input- end$ push_loop
            -    -    -    -    -    -    -    -    -    -    -    -    -    -
 input- symb #get { rxcrd rycrd rzcrd } crdelem $ii 1
          previous definition of rxcrd                (  real   ) =  0.2777778E-02
          current  definition of rxcrd                (  real   ) =  0.2807808E-02
          previous definition of rycrd                (  real   ) =  0.1501501E-04
          current  definition of rycrd                (  real   ) =  0.1501501E-04
          previous definition of rzcrd                (  real   ) =   0.000000    
          current  definition of rzcrd                (  real   ) =   0.000000    
            -    -    -    -    -    -    -    -    -    -    -    -    -    -
 input- symb #get { push_scale } histval spatial_data $rxcrd
          previous definition of push_scale           (  real   ) =  0.8015963E-22
          current  definition of push_scale           (  real   ) =  0.2153844E-22
            -    -    -    -    -    -    -    -    -    -    -    -    -    -
 input- plod
            -    -    -    -    -    -    -    -    -    -    -    -    -    -
 input-  pdef push_loading$ii func $push_scale
            -    -    -    -    -    -    -    -    -    -    -    -    -    -
 input-  vctr vct$ii 0 1 0
            -    -    -    -    -    -    -    -    -    -    -    -    -    -
 input-  sdef push_loading$ii vct$ii $ii $ii+1 1 1
     Additional element faces loaded=         1
            -    -    -    -    -    -    -    -    -    -    -    -    -    -
 input-  end
           94 element surfaces loaded due to all SDEF commands
            -    -    -    -    -    -    -    -    -    -    -    -    -    -
 input- end$ push_loop
            -    -    -    -    -    -    -    -    -    -    -    -    -    -
 input- symb #get { rxcrd rycrd rzcrd } crdelem $ii 1
          previous definition of rxcrd                (  real   ) =  0.2807808E-02
          current  definition of rxcrd                (  real   ) =  0.2837838E-02
          previous definition of rycrd                (  real   ) =  0.1501501E-04
          current  definition of rycrd                (  real   ) =  0.1501501E-04
          previous definition of rzcrd                (  real   ) =   0.000000    
          current  definition of rzcrd                (  real   ) =   0.000000    
            -    -    -    -    -    -    -    -    -    -    -    -    -    -
 input- symb #get { push_scale } histval spatial_data $rxcrd
          previous definition of push_scale           (  real   ) =  0.2153844E-22
          current  definition of push_scale           (  real   ) =  0.5979897E-23
            -    -    -    -    -    -    -    -    -    -    -    -    -    -
 input- plod
            -    -    -    -    -    -    -    -    -    -    -    -    -    -
 input-  pdef push_loading$ii func $push_scale
            -    -    -    -    -    -    -    -    -    -    -    -    -    -
 input-  vctr vct$ii 0 1 0
            -    -    -    -    -    -    -    -    -    -    -    -    -    -
 input-  sdef push_loading$ii vct$ii $ii $ii+1 1 1
     Additional element faces loaded=         1
            -    -    -    -    -    -    -    -    -    -    -    -    -    -
 input-  end
           95 element surfaces loaded due to all SDEF commands
            -    -    -    -    -    -    -    -    -    -    -    -    -    -
 input- end$ push_loop
            -    -    -    -    -    -    -    -    -    -    -    -    -    -
 input- symb #get { rxcrd rycrd rzcrd } crdelem $ii 1
          previous definition of rxcrd                (  real   ) =  0.2837838E-02
          current  definition of rxcrd                (  real   ) =  0.2867868E-02
          previous definition of rycrd                (  real   ) =  0.1501501E-04
          current  definition of rycrd                (  real   ) =  0.1501501E-04
          previous definition of rzcrd                (  real   ) =   0.000000    
          current  definition of rzcrd                (  real   ) =   0.000000    
            -    -    -    -    -    -    -    -    -    -    -    -    -    -
 input- symb #get { push_scale } histval spatial_data $rxcrd
          previous definition of push_scale           (  real   ) =  0.5979897E-23
          current  definition of push_scale           (  real   ) =  0.1560524E-23
            -    -    -    -    -    -    -    -    -    -    -    -    -    -
 input- plod
            -    -    -    -    -    -    -    -    -    -    -    -    -    -
 input-  pdef push_loading$ii func $push_scale
            -    -    -    -    -    -    -    -    -    -    -    -    -    -
 input-  vctr vct$ii 0 1 0
            -    -    -    -    -    -    -    -    -    -    -    -    -    -
 input-  sdef push_loading$ii vct$ii $ii $ii+1 1 1
     Additional element faces loaded=         1
            -    -    -    -    -    -    -    -    -    -    -    -    -    -
 input-  end
           96 element surfaces loaded due to all SDEF commands
            -    -    -    -    -    -    -    -    -    -    -    -    -    -
 input- end$ push_loop
            -    -    -    -    -    -    -    -    -    -    -    -    -    -
 input- symb #get { rxcrd rycrd rzcrd } crdelem $ii 1
          previous definition of rxcrd                (  real   ) =  0.2867868E-02
          current  definition of rxcrd                (  real   ) =  0.2897898E-02
          previous definition of rycrd                (  real   ) =  0.1501501E-04
          current  definition of rycrd                (  real   ) =  0.1501501E-04
          previous definition of rzcrd                (  real   ) =   0.000000    
          current  definition of rzcrd                (  real   ) =   0.000000    
            -    -    -    -    -    -    -    -    -    -    -    -    -    -
 input- symb #get { push_scale } histval spatial_data $rxcrd
          previous definition of push_scale           (  real   ) =  0.1560524E-23
          current  definition of push_scale           (  real   ) =  0.4215848E-24
            -    -    -    -    -    -    -    -    -    -    -    -    -    -
 input- plod
            -    -    -    -    -    -    -    -    -    -    -    -    -    -
 input-  pdef push_loading$ii func $push_scale
            -    -    -    -    -    -    -    -    -    -    -    -    -    -
 input-  vctr vct$ii 0 1 0
            -    -    -    -    -    -    -    -    -    -    -    -    -    -
 input-  sdef push_loading$ii vct$ii $ii $ii+1 1 1
     Additional element faces loaded=         1
            -    -    -    -    -    -    -    -    -    -    -    -    -    -
 input-  end
           97 element surfaces loaded due to all SDEF commands
            -    -    -    -    -    -    -    -    -    -    -    -    -    -
 input- end$ push_loop
            -    -    -    -    -    -    -    -    -    -    -    -    -    -
 input- symb #get { rxcrd rycrd rzcrd } crdelem $ii 1
          previous definition of rxcrd                (  real   ) =  0.2897898E-02
          current  definition of rxcrd                (  real   ) =  0.2927928E-02
          previous definition of rycrd                (  real   ) =  0.1501501E-04
          current  definition of rycrd                (  real   ) =  0.1501501E-04
          previous definition of rzcrd                (  real   ) =   0.000000    
          current  definition of rzcrd                (  real   ) =   0.000000    
            -    -    -    -    -    -    -    -    -    -    -    -    -    -
 input- symb #get { push_scale } histval spatial_data $rxcrd
          previous definition of push_scale           (  real   ) =  0.4215848E-24
          current  definition of push_scale           (  real   ) =  0.1068068E-24
            -    -    -    -    -    -    -    -    -    -    -    -    -    -
 input- plod
            -    -    -    -    -    -    -    -    -    -    -    -    -    -
 input-  pdef push_loading$ii func $push_scale
            -    -    -    -    -    -    -    -    -    -    -    -    -    -
 input-  vctr vct$ii 0 1 0
            -    -    -    -    -    -    -    -    -    -    -    -    -    -
 input-  sdef push_loading$ii vct$ii $ii $ii+1 1 1
     Additional element faces loaded=         1
            -    -    -    -    -    -    -    -    -    -    -    -    -    -
 input-  end
           98 element surfaces loaded due to all SDEF commands
            -    -    -    -    -    -    -    -    -    -    -    -    -    -
 input- end$ push_loop
            -    -    -    -    -    -    -    -    -    -    -    -    -    -
 input- symb #get { rxcrd rycrd rzcrd } crdelem $ii 1
          previous definition of rxcrd                (  real   ) =  0.2927928E-02
          current  definition of rxcrd                (  real   ) =  0.2957958E-02
          previous definition of rycrd                (  real   ) =  0.1501501E-04
          current  definition of rycrd                (  real   ) =  0.1501501E-04
          previous definition of rzcrd                (  real   ) =   0.000000    
          current  definition of rzcrd                (  real   ) =   0.000000    
            -    -    -    -    -    -    -    -    -    -    -    -    -    -
 input- symb #get { push_scale } histval spatial_data $rxcrd
          previous definition of push_scale           (  real   ) =  0.1068068E-24
          current  definition of push_scale           (  real   ) =  0.2814500E-25
            -    -    -    -    -    -    -    -    -    -    -    -    -    -
 input- plod
            -    -    -    -    -    -    -    -    -    -    -    -    -    -
 input-  pdef push_loading$ii func $push_scale
            -    -    -    -    -    -    -    -    -    -    -    -    -    -
 input-  vctr vct$ii 0 1 0
            -    -    -    -    -    -    -    -    -    -    -    -    -    -
 input-  sdef push_loading$ii vct$ii $ii $ii+1 1 1
     Additional element faces loaded=         1
            -    -    -    -    -    -    -    -    -    -    -    -    -    -
 input-  end
           99 element surfaces loaded due to all SDEF commands
            -    -    -    -    -    -    -    -    -    -    -    -    -    -
 input- end$ push_loop
            -    -    -    -    -    -    -    -    -    -    -    -    -    -
 input- symb #get { rxcrd rycrd rzcrd } crdelem $ii 1
          previous definition of rxcrd                (  real   ) =  0.2957958E-02
          current  definition of rxcrd                (  real   ) =  0.2987988E-02
          previous definition of rycrd                (  real   ) =  0.1501501E-04
          current  definition of rycrd                (  real   ) =  0.1501501E-04
          previous definition of rzcrd                (  real   ) =   0.000000    
          current  definition of rzcrd                (  real   ) =   0.000000    
            -    -    -    -    -    -    -    -    -    -    -    -    -    -
 input- symb #get { push_scale } histval spatial_data $rxcrd
          previous definition of push_scale           (  real   ) =  0.2814500E-25
          current  definition of push_scale           (  real   ) =  0.6924191E-26
            -    -    -    -    -    -    -    -    -    -    -    -    -    -
 input- plod
            -    -    -    -    -    -    -    -    -    -    -    -    -    -
 input-  pdef push_loading$ii func $push_scale
            -    -    -    -    -    -    -    -    -    -    -    -    -    -
 input-  vctr vct$ii 0 1 0
            -    -    -    -    -    -    -    -    -    -    -    -    -    -
 input-  sdef push_loading$ii vct$ii $ii $ii+1 1 1
     Additional element faces loaded=         1
            -    -    -    -    -    -    -    -    -    -    -    -    -    -
 input-  end
          100 element surfaces loaded due to all SDEF commands
            -    -    -    -    -    -    -    -    -    -    -    -    -    -
 input- end$ push_loop
            -    -    -    -    -    -    -    -    -    -    -    -    -    -
 input- symb #get { rxcrd rycrd rzcrd } crdelem $ii 1
          previous definition of rxcrd                (  real   ) =  0.2987988E-02
          current  definition of rxcrd                (  real   ) =  0.3018018E-02
          previous definition of rycrd                (  real   ) =  0.1501501E-04
          current  definition of rycrd                (  real   ) =  0.1501501E-04
          previous definition of rzcrd                (  real   ) =   0.000000    
          current  definition of rzcrd                (  real   ) =   0.000000    
            -    -    -    -    -    -    -    -    -    -    -    -    -    -
 input- symb #get { push_scale } histval spatial_data $rxcrd
          previous definition of push_scale           (  real   ) =  0.6924191E-26
          current  definition of push_scale           (  real   ) =  0.1775614E-26
            -    -    -    -    -    -    -    -    -    -    -    -    -    -
 input- plod
            -    -    -    -    -    -    -    -    -    -    -    -    -    -
 input-  pdef push_loading$ii func $push_scale
            -    -    -    -    -    -    -    -    -    -    -    -    -    -
 input-  vctr vct$ii 0 1 0
            -    -    -    -    -    -    -    -    -    -    -    -    -    -
 input-  sdef push_loading$ii vct$ii $ii $ii+1 1 1
     Additional element faces loaded=         1
            -    -    -    -    -    -    -    -    -    -    -    -    -    -
 input-  end
          101 element surfaces loaded due to all SDEF commands
            -    -    -    -    -    -    -    -    -    -    -    -    -    -
 input- end$ push_loop
            -    -    -    -    -    -    -    -    -    -    -    -    -    -
 input- symb #get { rxcrd rycrd rzcrd } crdelem $ii 1
          previous definition of rxcrd                (  real   ) =  0.3018018E-02
          current  definition of rxcrd                (  real   ) =  0.3048048E-02
          previous definition of rycrd                (  real   ) =  0.1501501E-04
          current  definition of rycrd                (  real   ) =  0.1501501E-04
          previous definition of rzcrd                (  real   ) =   0.000000    
          current  definition of rzcrd                (  real   ) =   0.000000    
            -    -    -    -    -    -    -    -    -    -    -    -    -    -
 input- symb #get { push_scale } histval spatial_data $rxcrd
          previous definition of push_scale           (  real   ) =  0.1775614E-26
          current  definition of push_scale           (  real   ) =  0.4239989E-27
            -    -    -    -    -    -    -    -    -    -    -    -    -    -
 input- plod
            -    -    -    -    -    -    -    -    -    -    -    -    -    -
 input-  pdef push_loading$ii func $push_scale
            -    -    -    -    -    -    -    -    -    -    -    -    -    -
 input-  vctr vct$ii 0 1 0
            -    -    -    -    -    -    -    -    -    -    -    -    -    -
 input-  sdef push_loading$ii vct$ii $ii $ii+1 1 1
     Additional element faces loaded=         1
            -    -    -    -    -    -    -    -    -    -    -    -    -    -
 input-  end
          102 element surfaces loaded due to all SDEF commands
            -    -    -    -    -    -    -    -    -    -    -    -    -    -
 input- end$ push_loop
            -    -    -    -    -    -    -    -    -    -    -    -    -    -
 input- symb #get { rxcrd rycrd rzcrd } crdelem $ii 1
          previous definition of rxcrd                (  real   ) =  0.3048048E-02
          current  definition of rxcrd                (  real   ) =  0.3078078E-02
          previous definition of rycrd                (  real   ) =  0.1501501E-04
          current  definition of rycrd                (  real   ) =  0.1501501E-04
          previous definition of rzcrd                (  real   ) =   0.000000    
          current  definition of rzcrd                (  real   ) =   0.000000    
            -    -    -    -    -    -    -    -    -    -    -    -    -    -
 input- symb #get { push_scale } histval spatial_data $rxcrd
          previous definition of push_scale           (  real   ) =  0.4239989E-27
          current  definition of push_scale           (  real   ) =  0.1060817E-27
            -    -    -    -    -    -    -    -    -    -    -    -    -    -
 input- plod
            -    -    -    -    -    -    -    -    -    -    -    -    -    -
 input-  pdef push_loading$ii func $push_scale
            -    -    -    -    -    -    -    -    -    -    -    -    -    -
 input-  vctr vct$ii 0 1 0
            -    -    -    -    -    -    -    -    -    -    -    -    -    -
 input-  sdef push_loading$ii vct$ii $ii $ii+1 1 1
     Additional element faces loaded=         1
            -    -    -    -    -    -    -    -    -    -    -    -    -    -
 input-  end
          103 element surfaces loaded due to all SDEF commands
            -    -    -    -    -    -    -    -    -    -    -    -    -    -
 input- end$ push_loop
            -    -    -    -    -    -    -    -    -    -    -    -    -    -
 input- symb #get { rxcrd rycrd rzcrd } crdelem $ii 1
          previous definition of rxcrd                (  real   ) =  0.3078078E-02
          current  definition of rxcrd                (  real   ) =  0.3108108E-02
          previous definition of rycrd                (  real   ) =  0.1501501E-04
          current  definition of rycrd                (  real   ) =  0.1501501E-04
          previous definition of rzcrd                (  real   ) =   0.000000    
          current  definition of rzcrd                (  real   ) =   0.000000    
            -    -    -    -    -    -    -    -    -    -    -    -    -    -
 input- symb #get { push_scale } histval spatial_data $rxcrd
          previous definition of push_scale           (  real   ) =  0.1060817E-27
          current  definition of push_scale           (  real   ) =  0.2459512E-28
            -    -    -    -    -    -    -    -    -    -    -    -    -    -
 input- plod
            -    -    -    -    -    -    -    -    -    -    -    -    -    -
 input-  pdef push_loading$ii func $push_scale
            -    -    -    -    -    -    -    -    -    -    -    -    -    -
 input-  vctr vct$ii 0 1 0
            -    -    -    -    -    -    -    -    -    -    -    -    -    -
 input-  sdef push_loading$ii vct$ii $ii $ii+1 1 1
     Additional element faces loaded=         1
            -    -    -    -    -    -    -    -    -    -    -    -    -    -
 input-  end
          104 element surfaces loaded due to all SDEF commands
            -    -    -    -    -    -    -    -    -    -    -    -    -    -
 input- end$ push_loop
            -    -    -    -    -    -    -    -    -    -    -    -    -    -
 input- symb #get { rxcrd rycrd rzcrd } crdelem $ii 1
          previous definition of rxcrd                (  real   ) =  0.3108108E-02
          current  definition of rxcrd                (  real   ) =  0.3138138E-02
          previous definition of rycrd                (  real   ) =  0.1501501E-04
          current  definition of rycrd                (  real   ) =  0.1501501E-04
          previous definition of rzcrd                (  real   ) =   0.000000    
          current  definition of rzcrd                (  real   ) =   0.000000    
            -    -    -    -    -    -    -    -    -    -    -    -    -    -
 input- symb #get { push_scale } histval spatial_data $rxcrd
          previous definition of push_scale           (  real   ) =  0.2459512E-28
          current  definition of push_scale           (  real   ) =  0.5988869E-29
            -    -    -    -    -    -    -    -    -    -    -    -    -    -
 input- plod
            -    -    -    -    -    -    -    -    -    -    -    -    -    -
 input-  pdef push_loading$ii func $push_scale
            -    -    -    -    -    -    -    -    -    -    -    -    -    -
 input-  vctr vct$ii 0 1 0
            -    -    -    -    -    -    -    -    -    -    -    -    -    -
 input-  sdef push_loading$ii vct$ii $ii $ii+1 1 1
     Additional element faces loaded=         1
            -    -    -    -    -    -    -    -    -    -    -    -    -    -
 input-  end
          105 element surfaces loaded due to all SDEF commands
            -    -    -    -    -    -    -    -    -    -    -    -    -    -
 input- end$ push_loop
            -    -    -    -    -    -    -    -    -    -    -    -    -    -
 input- symb #get { rxcrd rycrd rzcrd } crdelem $ii 1
          previous definition of rxcrd                (  real   ) =  0.3138138E-02
          current  definition of rxcrd                (  real   ) =  0.3168168E-02
          previous definition of rycrd                (  real   ) =  0.1501501E-04
          current  definition of rycrd                (  real   ) =  0.1501501E-04
          previous definition of rzcrd                (  real   ) =   0.000000    
          current  definition of rzcrd                (  real   ) =   0.000000    
            -    -    -    -    -    -    -    -    -    -    -    -    -    -
 input- symb #get { push_scale } histval spatial_data $rxcrd
          previous definition of push_scale           (  real   ) =  0.5988869E-29
          current  definition of push_scale           (  real   ) =  0.1347471E-29
            -    -    -    -    -    -    -    -    -    -    -    -    -    -
 input- plod
            -    -    -    -    -    -    -    -    -    -    -    -    -    -
 input-  pdef push_loading$ii func $push_scale
            -    -    -    -    -    -    -    -    -    -    -    -    -    -
 input-  vctr vct$ii 0 1 0
            -    -    -    -    -    -    -    -    -    -    -    -    -    -
 input-  sdef push_loading$ii vct$ii $ii $ii+1 1 1
     Additional element faces loaded=         1
            -    -    -    -    -    -    -    -    -    -    -    -    -    -
 input-  end
          106 element surfaces loaded due to all SDEF commands
            -    -    -    -    -    -    -    -    -    -    -    -    -    -
 input- end$ push_loop
            -    -    -    -    -    -    -    -    -    -    -    -    -    -
 input- symb #get { rxcrd rycrd rzcrd } crdelem $ii 1
          previous definition of rxcrd                (  real   ) =  0.3168168E-02
          current  definition of rxcrd                (  real   ) =  0.3198198E-02
          previous definition of rycrd                (  real   ) =  0.1501501E-04
          current  definition of rycrd                (  real   ) =  0.1501501E-04
          previous definition of rzcrd                (  real   ) =   0.000000    
          current  definition of rzcrd                (  real   ) =   0.000000    
            -    -    -    -    -    -    -    -    -    -    -    -    -    -
 input- symb #get { push_scale } histval spatial_data $rxcrd
          previous definition of push_scale           (  real   ) =  0.1347471E-29
          current  definition of push_scale           (  real   ) =  0.3201941E-30
            -    -    -    -    -    -    -    -    -    -    -    -    -    -
 input- plod
            -    -    -    -    -    -    -    -    -    -    -    -    -    -
 input-  pdef push_loading$ii func $push_scale
            -    -    -    -    -    -    -    -    -    -    -    -    -    -
 input-  vctr vct$ii 0 1 0
            -    -    -    -    -    -    -    -    -    -    -    -    -    -
 input-  sdef push_loading$ii vct$ii $ii $ii+1 1 1
     Additional element faces loaded=         1
            -    -    -    -    -    -    -    -    -    -    -    -    -    -
 input-  end
          107 element surfaces loaded due to all SDEF commands
            -    -    -    -    -    -    -    -    -    -    -    -    -    -
 input- end$ push_loop
            -    -    -    -    -    -    -    -    -    -    -    -    -    -
 input- symb #get { rxcrd rycrd rzcrd } crdelem $ii 1
          previous definition of rxcrd                (  real   ) =  0.3198198E-02
          current  definition of rxcrd                (  real   ) =  0.3228228E-02
          previous definition of rycrd                (  real   ) =  0.1501501E-04
          current  definition of rycrd                (  real   ) =  0.1501501E-04
          previous definition of rzcrd                (  real   ) =   0.000000    
          current  definition of rzcrd                (  real   ) =   0.000000    
            -    -    -    -    -    -    -    -    -    -    -    -    -    -
 input- symb #get { push_scale } histval spatial_data $rxcrd
          previous definition of push_scale           (  real   ) =  0.3201941E-30
          current  definition of push_scale           (  real   ) =  0.6993601E-31
            -    -    -    -    -    -    -    -    -    -    -    -    -    -
 input- plod
            -    -    -    -    -    -    -    -    -    -    -    -    -    -
 input-  pdef push_loading$ii func $push_scale
            -    -    -    -    -    -    -    -    -    -    -    -    -    -
 input-  vctr vct$ii 0 1 0
            -    -    -    -    -    -    -    -    -    -    -    -    -    -
 input-  sdef push_loading$ii vct$ii $ii $ii+1 1 1
     Additional element faces loaded=         1
            -    -    -    -    -    -    -    -    -    -    -    -    -    -
 input-  end
          108 element surfaces loaded due to all SDEF commands
            -    -    -    -    -    -    -    -    -    -    -    -    -    -
 input- end$ push_loop
            -    -    -    -    -    -    -    -    -    -    -    -    -    -
 input- symb #get { rxcrd rycrd rzcrd } crdelem $ii 1
          previous definition of rxcrd                (  real   ) =  0.3228228E-02
          current  definition of rxcrd                (  real   ) =  0.3258258E-02
          previous definition of rycrd                (  real   ) =  0.1501501E-04
          current  definition of rycrd                (  real   ) =  0.1501501E-04
          previous definition of rzcrd                (  real   ) =   0.000000    
          current  definition of rzcrd                (  real   ) =   0.000000    
            -    -    -    -    -    -    -    -    -    -    -    -    -    -
 input- symb #get { push_scale } histval spatial_data $rxcrd
          previous definition of push_scale           (  real   ) =  0.6993601E-31
          current  definition of push_scale           (  real   ) =  0.1617628E-31
            -    -    -    -    -    -    -    -    -    -    -    -    -    -
 input- plod
            -    -    -    -    -    -    -    -    -    -    -    -    -    -
 input-  pdef push_loading$ii func $push_scale
            -    -    -    -    -    -    -    -    -    -    -    -    -    -
 input-  vctr vct$ii 0 1 0
            -    -    -    -    -    -    -    -    -    -    -    -    -    -
 input-  sdef push_loading$ii vct$ii $ii $ii+1 1 1
     Additional element faces loaded=         1
            -    -    -    -    -    -    -    -    -    -    -    -    -    -
 input-  end
          109 element surfaces loaded due to all SDEF commands
            -    -    -    -    -    -    -    -    -    -    -    -    -    -
 input- end$ push_loop
            -    -    -    -    -    -    -    -    -    -    -    -    -    -
 input- symb #get { rxcrd rycrd rzcrd } crdelem $ii 1
          previous definition of rxcrd                (  real   ) =  0.3258258E-02
          current  definition of rxcrd                (  real   ) =  0.3288288E-02
          previous definition of rycrd                (  real   ) =  0.1501501E-04
          current  definition of rycrd                (  real   ) =  0.1501501E-04
          previous definition of rzcrd                (  real   ) =   0.000000    
          current  definition of rzcrd                (  real   ) =   0.000000    
            -    -    -    -    -    -    -    -    -    -    -    -    -    -
 input- symb #get { push_scale } histval spatial_data $rxcrd
          previous definition of push_scale           (  real   ) =  0.1617628E-31
          current  definition of push_scale           (  real   ) =  0.3428022E-32
            -    -    -    -    -    -    -    -    -    -    -    -    -    -
 input- plod
            -    -    -    -    -    -    -    -    -    -    -    -    -    -
 input-  pdef push_loading$ii func $push_scale
            -    -    -    -    -    -    -    -    -    -    -    -    -    -
 input-  vctr vct$ii 0 1 0
            -    -    -    -    -    -    -    -    -    -    -    -    -    -
 input-  sdef push_loading$ii vct$ii $ii $ii+1 1 1
     Additional element faces loaded=         1
            -    -    -    -    -    -    -    -    -    -    -    -    -    -
 input-  end
          110 element surfaces loaded due to all SDEF commands
            -    -    -    -    -    -    -    -    -    -    -    -    -    -
 input- end$ push_loop
            -    -    -    -    -    -    -    -    -    -    -    -    -    -
 input- symb #get { rxcrd rycrd rzcrd } crdelem $ii 1
          previous definition of rxcrd                (  real   ) =  0.3288288E-02
          current  definition of rxcrd                (  real   ) =  0.3318318E-02
          previous definition of rycrd                (  real   ) =  0.1501501E-04
          current  definition of rycrd                (  real   ) =  0.1501501E-04
          previous definition of rzcrd                (  real   ) =   0.000000    
          current  definition of rzcrd                (  real   ) =   0.000000    
            -    -    -    -    -    -    -    -    -    -    -    -    -    -
 input- symb #get { push_scale } histval spatial_data $rxcrd
          previous definition of push_scale           (  real   ) =  0.3428022E-32
          current  definition of push_scale           (  real   ) =  0.9869000E-33
            -    -    -    -    -    -    -    -    -    -    -    -    -    -
 input- plod
            -    -    -    -    -    -    -    -    -    -    -    -    -    -
 input-  pdef push_loading$ii func $push_scale
            -    -    -    -    -    -    -    -    -    -    -    -    -    -
 input-  vctr vct$ii 0 1 0
            -    -    -    -    -    -    -    -    -    -    -    -    -    -
 input-  sdef push_loading$ii vct$ii $ii $ii+1 1 1
     Additional element faces loaded=         1
            -    -    -    -    -    -    -    -    -    -    -    -    -    -
 input-  end
          111 element surfaces loaded due to all SDEF commands
            -    -    -    -    -    -    -    -    -    -    -    -    -    -
 input- end$ push_loop
            -    -    -    -    -    -    -    -    -    -    -    -    -    -
 input- symb #get { rxcrd rycrd rzcrd } crdelem $ii 1
          previous definition of rxcrd                (  real   ) =  0.3318318E-02
          current  definition of rxcrd                (  real   ) =  0.3348348E-02
          previous definition of rycrd                (  real   ) =  0.1501501E-04
          current  definition of rycrd                (  real   ) =  0.1501501E-04
          previous definition of rzcrd                (  real   ) =   0.000000    
          current  definition of rzcrd                (  real   ) =   0.000000    
            -    -    -    -    -    -    -    -    -    -    -    -    -    -
 input- symb #get { push_scale } histval spatial_data $rxcrd
          previous definition of push_scale           (  real   ) =  0.9869000E-33
          current  definition of push_scale           (  real   ) =  0.2886640E-33
            -    -    -    -    -    -    -    -    -    -    -    -    -    -
 input- plod
            -    -    -    -    -    -    -    -    -    -    -    -    -    -
 input-  pdef push_loading$ii func $push_scale
            -    -    -    -    -    -    -    -    -    -    -    -    -    -
 input-  vctr vct$ii 0 1 0
            -    -    -    -    -    -    -    -    -    -    -    -    -    -
 input-  sdef push_loading$ii vct$ii $ii $ii+1 1 1
     Additional element faces loaded=         1
            -    -    -    -    -    -    -    -    -    -    -    -    -    -
 input-  end
          112 element surfaces loaded due to all SDEF commands
            -    -    -    -    -    -    -    -    -    -    -    -    -    -
 input- end$ push_loop
            -    -    -    -    -    -    -    -    -    -    -    -    -    -
 input- symb #get { rxcrd rycrd rzcrd } crdelem $ii 1
          previous definition of rxcrd                (  real   ) =  0.3348348E-02
          current  definition of rxcrd                (  real   ) =  0.3378378E-02
          previous definition of rycrd                (  real   ) =  0.1501501E-04
          current  definition of rycrd                (  real   ) =  0.1501501E-04
          previous definition of rzcrd                (  real   ) =   0.000000    
          current  definition of rzcrd                (  real   ) =   0.000000    
            -    -    -    -    -    -    -    -    -    -    -    -    -    -
 input- symb #get { push_scale } histval spatial_data $rxcrd
          previous definition of push_scale           (  real   ) =  0.2886640E-33
          current  definition of push_scale           (  real   ) =   0.000000    
            -    -    -    -    -    -    -    -    -    -    -    -    -    -
 input- plod
            -    -    -    -    -    -    -    -    -    -    -    -    -    -
 input-  pdef push_loading$ii func $push_scale
            -    -    -    -    -    -    -    -    -    -    -    -    -    -
 input-  vctr vct$ii 0 1 0
            -    -    -    -    -    -    -    -    -    -    -    -    -    -
 input-  sdef push_loading$ii vct$ii $ii $ii+1 1 1
     Additional element faces loaded=         1
            -    -    -    -    -    -    -    -    -    -    -    -    -    -
 input-  end
          113 element surfaces loaded due to all SDEF commands
            -    -    -    -    -    -    -    -    -    -    -    -    -    -
 input- end$ push_loop
            -    -    -    -    -    -    -    -    -    -    -    -    -    -
 input- symb #get { rxcrd rycrd rzcrd } crdelem $ii 1
          previous definition of rxcrd                (  real   ) =  0.3378378E-02
          current  definition of rxcrd                (  real   ) =  0.3408408E-02
          previous definition of rycrd                (  real   ) =  0.1501501E-04
          current  definition of rycrd                (  real   ) =  0.1501501E-04
          previous definition of rzcrd                (  real   ) =   0.000000    
          current  definition of rzcrd                (  real   ) =   0.000000    
            -    -    -    -    -    -    -    -    -    -    -    -    -    -
 input- symb #get { push_scale } histval spatial_data $rxcrd
          previous definition of push_scale           (  real   ) =   0.000000    
          current  definition of push_scale           (  real   ) =   0.000000    
            -    -    -    -    -    -    -    -    -    -    -    -    -    -
 input- plod
            -    -    -    -    -    -    -    -    -    -    -    -    -    -
 input-  pdef push_loading$ii func $push_scale
            -    -    -    -    -    -    -    -    -    -    -    -    -    -
 input-  vctr vct$ii 0 1 0
            -    -    -    -    -    -    -    -    -    -    -    -    -    -
 input-  sdef push_loading$ii vct$ii $ii $ii+1 1 1
     Additional element faces loaded=         1
            -    -    -    -    -    -    -    -    -    -    -    -    -    -
 input-  end
          114 element surfaces loaded due to all SDEF commands
            -    -    -    -    -    -    -    -    -    -    -    -    -    -
 input- end$ push_loop
            -    -    -    -    -    -    -    -    -    -    -    -    -    -
 input- symb #get { rxcrd rycrd rzcrd } crdelem $ii 1
          previous definition of rxcrd                (  real   ) =  0.3408408E-02
          current  definition of rxcrd                (  real   ) =  0.3438438E-02
          previous definition of rycrd                (  real   ) =  0.1501501E-04
          current  definition of rycrd                (  real   ) =  0.1501501E-04
          previous definition of rzcrd                (  real   ) =   0.000000    
          current  definition of rzcrd                (  real   ) =   0.000000    
            -    -    -    -    -    -    -    -    -    -    -    -    -    -
 input- symb #get { push_scale } histval spatial_data $rxcrd
          previous definition of push_scale           (  real   ) =   0.000000    
          current  definition of push_scale           (  real   ) =   0.000000    
            -    -    -    -    -    -    -    -    -    -    -    -    -    -
 input- plod
            -    -    -    -    -    -    -    -    -    -    -    -    -    -
 input-  pdef push_loading$ii func $push_scale
            -    -    -    -    -    -    -    -    -    -    -    -    -    -
 input-  vctr vct$ii 0 1 0
            -    -    -    -    -    -    -    -    -    -    -    -    -    -
 input-  sdef push_loading$ii vct$ii $ii $ii+1 1 1
     Additional element faces loaded=         1
            -    -    -    -    -    -    -    -    -    -    -    -    -    -
 input-  end
          115 element surfaces loaded due to all SDEF commands
            -    -    -    -    -    -    -    -    -    -    -    -    -    -
 input- end$ push_loop
            -    -    -    -    -    -    -    -    -    -    -    -    -    -
 input- symb #get { rxcrd rycrd rzcrd } crdelem $ii 1
          previous definition of rxcrd                (  real   ) =  0.3438438E-02
          current  definition of rxcrd                (  real   ) =  0.3468468E-02
          previous definition of rycrd                (  real   ) =  0.1501501E-04
          current  definition of rycrd                (  real   ) =  0.1501501E-04
          previous definition of rzcrd                (  real   ) =   0.000000    
          current  definition of rzcrd                (  real   ) =   0.000000    
            -    -    -    -    -    -    -    -    -    -    -    -    -    -
 input- symb #get { push_scale } histval spatial_data $rxcrd
          previous definition of push_scale           (  real   ) =   0.000000    
          current  definition of push_scale           (  real   ) =   0.000000    
            -    -    -    -    -    -    -    -    -    -    -    -    -    -
 input- plod
            -    -    -    -    -    -    -    -    -    -    -    -    -    -
 input-  pdef push_loading$ii func $push_scale
            -    -    -    -    -    -    -    -    -    -    -    -    -    -
 input-  vctr vct$ii 0 1 0
            -    -    -    -    -    -    -    -    -    -    -    -    -    -
 input-  sdef push_loading$ii vct$ii $ii $ii+1 1 1
     Additional element faces loaded=         1
            -    -    -    -    -    -    -    -    -    -    -    -    -    -
 input-  end
          116 element surfaces loaded due to all SDEF commands
            -    -    -    -    -    -    -    -    -    -    -    -    -    -
 input- end$ push_loop
            -    -    -    -    -    -    -    -    -    -    -    -    -    -
 input- symb #get { rxcrd rycrd rzcrd } crdelem $ii 1
          previous definition of rxcrd                (  real   ) =  0.3468468E-02
          current  definition of rxcrd                (  real   ) =  0.3498498E-02
          previous definition of rycrd                (  real   ) =  0.1501501E-04
          current  definition of rycrd                (  real   ) =  0.1501501E-04
          previous definition of rzcrd                (  real   ) =   0.000000    
          current  definition of rzcrd                (  real   ) =   0.000000    
            -    -    -    -    -    -    -    -    -    -    -    -    -    -
 input- symb #get { push_scale } histval spatial_data $rxcrd
          previous definition of push_scale           (  real   ) =   0.000000    
          current  definition of push_scale           (  real   ) =   0.000000    
            -    -    -    -    -    -    -    -    -    -    -    -    -    -
 input- plod
            -    -    -    -    -    -    -    -    -    -    -    -    -    -
 input-  pdef push_loading$ii func $push_scale
            -    -    -    -    -    -    -    -    -    -    -    -    -    -
 input-  vctr vct$ii 0 1 0
            -    -    -    -    -    -    -    -    -    -    -    -    -    -
 input-  sdef push_loading$ii vct$ii $ii $ii+1 1 1
     Additional element faces loaded=         1
            -    -    -    -    -    -    -    -    -    -    -    -    -    -
 input-  end
          117 element surfaces loaded due to all SDEF commands
            -    -    -    -    -    -    -    -    -    -    -    -    -    -
 input- end$ push_loop
            -    -    -    -    -    -    -    -    -    -    -    -    -    -
 input- symb #get { rxcrd rycrd rzcrd } crdelem $ii 1
          previous definition of rxcrd                (  real   ) =  0.3498498E-02
          current  definition of rxcrd                (  real   ) =  0.3528528E-02
          previous definition of rycrd                (  real   ) =  0.1501501E-04
          current  definition of rycrd                (  real   ) =  0.1501501E-04
          previous definition of rzcrd                (  real   ) =   0.000000    
          current  definition of rzcrd                (  real   ) =   0.000000    
            -    -    -    -    -    -    -    -    -    -    -    -    -    -
 input- symb #get { push_scale } histval spatial_data $rxcrd
          previous definition of push_scale           (  real   ) =   0.000000    
          current  definition of push_scale           (  real   ) =   0.000000    
            -    -    -    -    -    -    -    -    -    -    -    -    -    -
 input- plod
            -    -    -    -    -    -    -    -    -    -    -    -    -    -
 input-  pdef push_loading$ii func $push_scale
            -    -    -    -    -    -    -    -    -    -    -    -    -    -
 input-  vctr vct$ii 0 1 0
            -    -    -    -    -    -    -    -    -    -    -    -    -    -
 input-  sdef push_loading$ii vct$ii $ii $ii+1 1 1
     Additional element faces loaded=         1
            -    -    -    -    -    -    -    -    -    -    -    -    -    -
 input-  end
          118 element surfaces loaded due to all SDEF commands
            -    -    -    -    -    -    -    -    -    -    -    -    -    -
 input- end$ push_loop
            -    -    -    -    -    -    -    -    -    -    -    -    -    -
 input- symb #get { rxcrd rycrd rzcrd } crdelem $ii 1
          previous definition of rxcrd                (  real   ) =  0.3528528E-02
          current  definition of rxcrd                (  real   ) =  0.3558558E-02
          previous definition of rycrd                (  real   ) =  0.1501501E-04
          current  definition of rycrd                (  real   ) =  0.1501501E-04
          previous definition of rzcrd                (  real   ) =   0.000000    
          current  definition of rzcrd                (  real   ) =   0.000000    
            -    -    -    -    -    -    -    -    -    -    -    -    -    -
 input- symb #get { push_scale } histval spatial_data $rxcrd
          previous definition of push_scale           (  real   ) =   0.000000    
          current  definition of push_scale           (  real   ) =   0.000000    
            -    -    -    -    -    -    -    -    -    -    -    -    -    -
 input- plod
            -    -    -    -    -    -    -    -    -    -    -    -    -    -
 input-  pdef push_loading$ii func $push_scale
            -    -    -    -    -    -    -    -    -    -    -    -    -    -
 input-  vctr vct$ii 0 1 0
            -    -    -    -    -    -    -    -    -    -    -    -    -    -
 input-  sdef push_loading$ii vct$ii $ii $ii+1 1 1
     Additional element faces loaded=         1
            -    -    -    -    -    -    -    -    -    -    -    -    -    -
 input-  end
          119 element surfaces loaded due to all SDEF commands
            -    -    -    -    -    -    -    -    -    -    -    -    -    -
 input- end$ push_loop
            -    -    -    -    -    -    -    -    -    -    -    -    -    -
 input- symb #get { rxcrd rycrd rzcrd } crdelem $ii 1
          previous definition of rxcrd                (  real   ) =  0.3558558E-02
          current  definition of rxcrd                (  real   ) =  0.3588588E-02
          previous definition of rycrd                (  real   ) =  0.1501501E-04
          current  definition of rycrd                (  real   ) =  0.1501501E-04
          previous definition of rzcrd                (  real   ) =   0.000000    
          current  definition of rzcrd                (  real   ) =   0.000000    
            -    -    -    -    -    -    -    -    -    -    -    -    -    -
 input- symb #get { push_scale } histval spatial_data $rxcrd
          previous definition of push_scale           (  real   ) =   0.000000    
          current  definition of push_scale           (  real   ) =   0.000000    
            -    -    -    -    -    -    -    -    -    -    -    -    -    -
 input- plod
            -    -    -    -    -    -    -    -    -    -    -    -    -    -
 input-  pdef push_loading$ii func $push_scale
            -    -    -    -    -    -    -    -    -    -    -    -    -    -
 input-  vctr vct$ii 0 1 0
            -    -    -    -    -    -    -    -    -    -    -    -    -    -
 input-  sdef push_loading$ii vct$ii $ii $ii+1 1 1
     Additional element faces loaded=         1
            -    -    -    -    -    -    -    -    -    -    -    -    -    -
 input-  end
          120 element surfaces loaded due to all SDEF commands
            -    -    -    -    -    -    -    -    -    -    -    -    -    -
 input- end$ push_loop
            -    -    -    -    -    -    -    -    -    -    -    -    -    -
 input- symb #get { rxcrd rycrd rzcrd } crdelem $ii 1
          previous definition of rxcrd                (  real   ) =  0.3588588E-02
          current  definition of rxcrd                (  real   ) =  0.3618618E-02
          previous definition of rycrd                (  real   ) =  0.1501501E-04
          current  definition of rycrd                (  real   ) =  0.1501501E-04
          previous definition of rzcrd                (  real   ) =   0.000000    
          current  definition of rzcrd                (  real   ) =   0.000000    
            -    -    -    -    -    -    -    -    -    -    -    -    -    -
 input- symb #get { push_scale } histval spatial_data $rxcrd
          previous definition of push_scale           (  real   ) =   0.000000    
          current  definition of push_scale           (  real   ) =   0.000000    
            -    -    -    -    -    -    -    -    -    -    -    -    -    -
 input- plod
            -    -    -    -    -    -    -    -    -    -    -    -    -    -
 input-  pdef push_loading$ii func $push_scale
            -    -    -    -    -    -    -    -    -    -    -    -    -    -
 input-  vctr vct$ii 0 1 0
            -    -    -    -    -    -    -    -    -    -    -    -    -    -
 input-  sdef push_loading$ii vct$ii $ii $ii+1 1 1
     Additional element faces loaded=         1
            -    -    -    -    -    -    -    -    -    -    -    -    -    -
 input-  end
          121 element surfaces loaded due to all SDEF commands
            -    -    -    -    -    -    -    -    -    -    -    -    -    -
 input- end$ push_loop
            -    -    -    -    -    -    -    -    -    -    -    -    -    -
 input- symb #get { rxcrd rycrd rzcrd } crdelem $ii 1
          previous definition of rxcrd                (  real   ) =  0.3618618E-02
          current  definition of rxcrd                (  real   ) =  0.3648649E-02
          previous definition of rycrd                (  real   ) =  0.1501501E-04
          current  definition of rycrd                (  real   ) =  0.1501501E-04
          previous definition of rzcrd                (  real   ) =   0.000000    
          current  definition of rzcrd                (  real   ) =   0.000000    
            -    -    -    -    -    -    -    -    -    -    -    -    -    -
 input- symb #get { push_scale } histval spatial_data $rxcrd
          previous definition of push_scale           (  real   ) =   0.000000    
          current  definition of push_scale           (  real   ) =   0.000000    
            -    -    -    -    -    -    -    -    -    -    -    -    -    -
 input- plod
            -    -    -    -    -    -    -    -    -    -    -    -    -    -
 input-  pdef push_loading$ii func $push_scale
            -    -    -    -    -    -    -    -    -    -    -    -    -    -
 input-  vctr vct$ii 0 1 0
            -    -    -    -    -    -    -    -    -    -    -    -    -    -
 input-  sdef push_loading$ii vct$ii $ii $ii+1 1 1
     Additional element faces loaded=         1
            -    -    -    -    -    -    -    -    -    -    -    -    -    -
 input-  end
          122 element surfaces loaded due to all SDEF commands
            -    -    -    -    -    -    -    -    -    -    -    -    -    -
 input- end$ push_loop
            -    -    -    -    -    -    -    -    -    -    -    -    -    -
 input- symb #get { rxcrd rycrd rzcrd } crdelem $ii 1
          previous definition of rxcrd                (  real   ) =  0.3648649E-02
          current  definition of rxcrd                (  real   ) =  0.3678679E-02
          previous definition of rycrd                (  real   ) =  0.1501501E-04
          current  definition of rycrd                (  real   ) =  0.1501501E-04
          previous definition of rzcrd                (  real   ) =   0.000000    
          current  definition of rzcrd                (  real   ) =   0.000000    
            -    -    -    -    -    -    -    -    -    -    -    -    -    -
 input- symb #get { push_scale } histval spatial_data $rxcrd
          previous definition of push_scale           (  real   ) =   0.000000    
          current  definition of push_scale           (  real   ) =   0.000000    
            -    -    -    -    -    -    -    -    -    -    -    -    -    -
 input- plod
            -    -    -    -    -    -    -    -    -    -    -    -    -    -
 input-  pdef push_loading$ii func $push_scale
            -    -    -    -    -    -    -    -    -    -    -    -    -    -
 input-  vctr vct$ii 0 1 0
            -    -    -    -    -    -    -    -    -    -    -    -    -    -
 input-  sdef push_loading$ii vct$ii $ii $ii+1 1 1
     Additional element faces loaded=         1
            -    -    -    -    -    -    -    -    -    -    -    -    -    -
 input-  end
          123 element surfaces loaded due to all SDEF commands
            -    -    -    -    -    -    -    -    -    -    -    -    -    -
 input- end$ push_loop
            -    -    -    -    -    -    -    -    -    -    -    -    -    -
 input- symb #get { rxcrd rycrd rzcrd } crdelem $ii 1
          previous definition of rxcrd                (  real   ) =  0.3678679E-02
          current  definition of rxcrd                (  real   ) =  0.3708709E-02
          previous definition of rycrd                (  real   ) =  0.1501501E-04
          current  definition of rycrd                (  real   ) =  0.1501501E-04
          previous definition of rzcrd                (  real   ) =   0.000000    
          current  definition of rzcrd                (  real   ) =   0.000000    
            -    -    -    -    -    -    -    -    -    -    -    -    -    -
 input- symb #get { push_scale } histval spatial_data $rxcrd
          previous definition of push_scale           (  real   ) =   0.000000    
          current  definition of push_scale           (  real   ) =   0.000000    
            -    -    -    -    -    -    -    -    -    -    -    -    -    -
 input- plod
            -    -    -    -    -    -    -    -    -    -    -    -    -    -
 input-  pdef push_loading$ii func $push_scale
            -    -    -    -    -    -    -    -    -    -    -    -    -    -
 input-  vctr vct$ii 0 1 0
            -    -    -    -    -    -    -    -    -    -    -    -    -    -
 input-  sdef push_loading$ii vct$ii $ii $ii+1 1 1
     Additional element faces loaded=         1
            -    -    -    -    -    -    -    -    -    -    -    -    -    -
 input-  end
          124 element surfaces loaded due to all SDEF commands
            -    -    -    -    -    -    -    -    -    -    -    -    -    -
 input- end$ push_loop
            -    -    -    -    -    -    -    -    -    -    -    -    -    -
 input- symb #get { rxcrd rycrd rzcrd } crdelem $ii 1
          previous definition of rxcrd                (  real   ) =  0.3708709E-02
          current  definition of rxcrd                (  real   ) =  0.3738739E-02
          previous definition of rycrd                (  real   ) =  0.1501501E-04
          current  definition of rycrd                (  real   ) =  0.1501501E-04
          previous definition of rzcrd                (  real   ) =   0.000000    
          current  definition of rzcrd                (  real   ) =   0.000000    
            -    -    -    -    -    -    -    -    -    -    -    -    -    -
 input- symb #get { push_scale } histval spatial_data $rxcrd
          previous definition of push_scale           (  real   ) =   0.000000    
          current  definition of push_scale           (  real   ) =   0.000000    
            -    -    -    -    -    -    -    -    -    -    -    -    -    -
 input- plod
            -    -    -    -    -    -    -    -    -    -    -    -    -    -
 input-  pdef push_loading$ii func $push_scale
            -    -    -    -    -    -    -    -    -    -    -    -    -    -
 input-  vctr vct$ii 0 1 0
            -    -    -    -    -    -    -    -    -    -    -    -    -    -
 input-  sdef push_loading$ii vct$ii $ii $ii+1 1 1
     Additional element faces loaded=         1
            -    -    -    -    -    -    -    -    -    -    -    -    -    -
 input-  end
          125 element surfaces loaded due to all SDEF commands
            -    -    -    -    -    -    -    -    -    -    -    -    -    -
 input- end$ push_loop
            -    -    -    -    -    -    -    -    -    -    -    -    -    -
 input- symb #get { rxcrd rycrd rzcrd } crdelem $ii 1
          previous definition of rxcrd                (  real   ) =  0.3738739E-02
          current  definition of rxcrd                (  real   ) =  0.3768769E-02
          previous definition of rycrd                (  real   ) =  0.1501501E-04
          current  definition of rycrd                (  real   ) =  0.1501501E-04
          previous definition of rzcrd                (  real   ) =   0.000000    
          current  definition of rzcrd                (  real   ) =   0.000000    
            -    -    -    -    -    -    -    -    -    -    -    -    -    -
 input- symb #get { push_scale } histval spatial_data $rxcrd
          previous definition of push_scale           (  real   ) =   0.000000    
          current  definition of push_scale           (  real   ) =   0.000000    
            -    -    -    -    -    -    -    -    -    -    -    -    -    -
 input- plod
            -    -    -    -    -    -    -    -    -    -    -    -    -    -
 input-  pdef push_loading$ii func $push_scale
            -    -    -    -    -    -    -    -    -    -    -    -    -    -
 input-  vctr vct$ii 0 1 0
            -    -    -    -    -    -    -    -    -    -    -    -    -    -
 input-  sdef push_loading$ii vct$ii $ii $ii+1 1 1
     Additional element faces loaded=         1
            -    -    -    -    -    -    -    -    -    -    -    -    -    -
 input-  end
          126 element surfaces loaded due to all SDEF commands
            -    -    -    -    -    -    -    -    -    -    -    -    -    -
 input- end$ push_loop
            -    -    -    -    -    -    -    -    -    -    -    -    -    -
 input- symb #get { rxcrd rycrd rzcrd } crdelem $ii 1
          previous definition of rxcrd                (  real   ) =  0.3768769E-02
          current  definition of rxcrd                (  real   ) =  0.3798799E-02
          previous definition of rycrd                (  real   ) =  0.1501501E-04
          current  definition of rycrd                (  real   ) =  0.1501501E-04
          previous definition of rzcrd                (  real   ) =   0.000000    
          current  definition of rzcrd                (  real   ) =   0.000000    
            -    -    -    -    -    -    -    -    -    -    -    -    -    -
 input- symb #get { push_scale } histval spatial_data $rxcrd
          previous definition of push_scale           (  real   ) =   0.000000    
          current  definition of push_scale           (  real   ) =   0.000000    
            -    -    -    -    -    -    -    -    -    -    -    -    -    -
 input- plod
            -    -    -    -    -    -    -    -    -    -    -    -    -    -
 input-  pdef push_loading$ii func $push_scale
            -    -    -    -    -    -    -    -    -    -    -    -    -    -
 input-  vctr vct$ii 0 1 0
            -    -    -    -    -    -    -    -    -    -    -    -    -    -
 input-  sdef push_loading$ii vct$ii $ii $ii+1 1 1
     Additional element faces loaded=         1
            -    -    -    -    -    -    -    -    -    -    -    -    -    -
 input-  end
          127 element surfaces loaded due to all SDEF commands
            -    -    -    -    -    -    -    -    -    -    -    -    -    -
 input- end$ push_loop
            -    -    -    -    -    -    -    -    -    -    -    -    -    -
 input- symb #get { rxcrd rycrd rzcrd } crdelem $ii 1
          previous definition of rxcrd                (  real   ) =  0.3798799E-02
          current  definition of rxcrd                (  real   ) =  0.3828829E-02
          previous definition of rycrd                (  real   ) =  0.1501501E-04
          current  definition of rycrd                (  real   ) =  0.1501501E-04
          previous definition of rzcrd                (  real   ) =   0.000000    
          current  definition of rzcrd                (  real   ) =   0.000000    
            -    -    -    -    -    -    -    -    -    -    -    -    -    -
 input- symb #get { push_scale } histval spatial_data $rxcrd
          previous definition of push_scale           (  real   ) =   0.000000    
          current  definition of push_scale           (  real   ) =   0.000000    
            -    -    -    -    -    -    -    -    -    -    -    -    -    -
 input- plod
            -    -    -    -    -    -    -    -    -    -    -    -    -    -
 input-  pdef push_loading$ii func $push_scale
            -    -    -    -    -    -    -    -    -    -    -    -    -    -
 input-  vctr vct$ii 0 1 0
            -    -    -    -    -    -    -    -    -    -    -    -    -    -
 input-  sdef push_loading$ii vct$ii $ii $ii+1 1 1
     Additional element faces loaded=         1
            -    -    -    -    -    -    -    -    -    -    -    -    -    -
 input-  end
          128 element surfaces loaded due to all SDEF commands
            -    -    -    -    -    -    -    -    -    -    -    -    -    -
 input- end$ push_loop
            -    -    -    -    -    -    -    -    -    -    -    -    -    -
 input- symb #get { rxcrd rycrd rzcrd } crdelem $ii 1
          previous definition of rxcrd                (  real   ) =  0.3828829E-02
          current  definition of rxcrd                (  real   ) =  0.3858859E-02
          previous definition of rycrd                (  real   ) =  0.1501501E-04
          current  definition of rycrd                (  real   ) =  0.1501501E-04
          previous definition of rzcrd                (  real   ) =   0.000000    
          current  definition of rzcrd                (  real   ) =   0.000000    
            -    -    -    -    -    -    -    -    -    -    -    -    -    -
 input- symb #get { push_scale } histval spatial_data $rxcrd
          previous definition of push_scale           (  real   ) =   0.000000    
          current  definition of push_scale           (  real   ) =   0.000000    
            -    -    -    -    -    -    -    -    -    -    -    -    -    -
 input- plod
            -    -    -    -    -    -    -    -    -    -    -    -    -    -
 input-  pdef push_loading$ii func $push_scale
            -    -    -    -    -    -    -    -    -    -    -    -    -    -
 input-  vctr vct$ii 0 1 0
            -    -    -    -    -    -    -    -    -    -    -    -    -    -
 input-  sdef push_loading$ii vct$ii $ii $ii+1 1 1
     Additional element faces loaded=         1
            -    -    -    -    -    -    -    -    -    -    -    -    -    -
 input-  end
          129 element surfaces loaded due to all SDEF commands
            -    -    -    -    -    -    -    -    -    -    -    -    -    -
 input- end$ push_loop
            -    -    -    -    -    -    -    -    -    -    -    -    -    -
 input- symb #get { rxcrd rycrd rzcrd } crdelem $ii 1
          previous definition of rxcrd                (  real   ) =  0.3858859E-02
          current  definition of rxcrd                (  real   ) =  0.3888889E-02
          previous definition of rycrd                (  real   ) =  0.1501501E-04
          current  definition of rycrd                (  real   ) =  0.1501501E-04
          previous definition of rzcrd                (  real   ) =   0.000000    
          current  definition of rzcrd                (  real   ) =   0.000000    
            -    -    -    -    -    -    -    -    -    -    -    -    -    -
 input- symb #get { push_scale } histval spatial_data $rxcrd
          previous definition of push_scale           (  real   ) =   0.000000    
          current  definition of push_scale           (  real   ) =   0.000000    
            -    -    -    -    -    -    -    -    -    -    -    -    -    -
 input- plod
            -    -    -    -    -    -    -    -    -    -    -    -    -    -
 input-  pdef push_loading$ii func $push_scale
            -    -    -    -    -    -    -    -    -    -    -    -    -    -
 input-  vctr vct$ii 0 1 0
            -    -    -    -    -    -    -    -    -    -    -    -    -    -
 input-  sdef push_loading$ii vct$ii $ii $ii+1 1 1
     Additional element faces loaded=         1
            -    -    -    -    -    -    -    -    -    -    -    -    -    -
 input-  end
          130 element surfaces loaded due to all SDEF commands
            -    -    -    -    -    -    -    -    -    -    -    -    -    -
 input- end$ push_loop
            -    -    -    -    -    -    -    -    -    -    -    -    -    -
 input- symb #get { rxcrd rycrd rzcrd } crdelem $ii 1
          previous definition of rxcrd                (  real   ) =  0.3888889E-02
          current  definition of rxcrd                (  real   ) =  0.3918919E-02
          previous definition of rycrd                (  real   ) =  0.1501501E-04
          current  definition of rycrd                (  real   ) =  0.1501501E-04
          previous definition of rzcrd                (  real   ) =   0.000000    
          current  definition of rzcrd                (  real   ) =   0.000000    
            -    -    -    -    -    -    -    -    -    -    -    -    -    -
 input- symb #get { push_scale } histval spatial_data $rxcrd
          previous definition of push_scale           (  real   ) =   0.000000    
          current  definition of push_scale           (  real   ) =   0.000000    
            -    -    -    -    -    -    -    -    -    -    -    -    -    -
 input- plod
            -    -    -    -    -    -    -    -    -    -    -    -    -    -
 input-  pdef push_loading$ii func $push_scale
            -    -    -    -    -    -    -    -    -    -    -    -    -    -
 input-  vctr vct$ii 0 1 0
            -    -    -    -    -    -    -    -    -    -    -    -    -    -
 input-  sdef push_loading$ii vct$ii $ii $ii+1 1 1
     Additional element faces loaded=         1
            -    -    -    -    -    -    -    -    -    -    -    -    -    -
 input-  end
          131 element surfaces loaded due to all SDEF commands
            -    -    -    -    -    -    -    -    -    -    -    -    -    -
 input- end$ push_loop
            -    -    -    -    -    -    -    -    -    -    -    -    -    -
 input- symb #get { rxcrd rycrd rzcrd } crdelem $ii 1
          previous definition of rxcrd                (  real   ) =  0.3918919E-02
          current  definition of rxcrd                (  real   ) =  0.3948949E-02
          previous definition of rycrd                (  real   ) =  0.1501501E-04
          current  definition of rycrd                (  real   ) =  0.1501501E-04
          previous definition of rzcrd                (  real   ) =   0.000000    
          current  definition of rzcrd                (  real   ) =   0.000000    
            -    -    -    -    -    -    -    -    -    -    -    -    -    -
 input- symb #get { push_scale } histval spatial_data $rxcrd
          previous definition of push_scale           (  real   ) =   0.000000    
          current  definition of push_scale           (  real   ) =   0.000000    
            -    -    -    -    -    -    -    -    -    -    -    -    -    -
 input- plod
            -    -    -    -    -    -    -    -    -    -    -    -    -    -
 input-  pdef push_loading$ii func $push_scale
            -    -    -    -    -    -    -    -    -    -    -    -    -    -
 input-  vctr vct$ii 0 1 0
            -    -    -    -    -    -    -    -    -    -    -    -    -    -
 input-  sdef push_loading$ii vct$ii $ii $ii+1 1 1
     Additional element faces loaded=         1
            -    -    -    -    -    -    -    -    -    -    -    -    -    -
 input-  end
          132 element surfaces loaded due to all SDEF commands
            -    -    -    -    -    -    -    -    -    -    -    -    -    -
 input- end$ push_loop
            -    -    -    -    -    -    -    -    -    -    -    -    -    -
 input- symb #get { rxcrd rycrd rzcrd } crdelem $ii 1
          previous definition of rxcrd                (  real   ) =  0.3948949E-02
          current  definition of rxcrd                (  real   ) =  0.3978979E-02
          previous definition of rycrd                (  real   ) =  0.1501501E-04
          current  definition of rycrd                (  real   ) =  0.1501501E-04
          previous definition of rzcrd                (  real   ) =   0.000000    
          current  definition of rzcrd                (  real   ) =   0.000000    
            -    -    -    -    -    -    -    -    -    -    -    -    -    -
 input- symb #get { push_scale } histval spatial_data $rxcrd
          previous definition of push_scale           (  real   ) =   0.000000    
          current  definition of push_scale           (  real   ) =   0.000000    
            -    -    -    -    -    -    -    -    -    -    -    -    -    -
 input- plod
            -    -    -    -    -    -    -    -    -    -    -    -    -    -
 input-  pdef push_loading$ii func $push_scale
            -    -    -    -    -    -    -    -    -    -    -    -    -    -
 input-  vctr vct$ii 0 1 0
            -    -    -    -    -    -    -    -    -    -    -    -    -    -
 input-  sdef push_loading$ii vct$ii $ii $ii+1 1 1
     Additional element faces loaded=         1
            -    -    -    -    -    -    -    -    -    -    -    -    -    -
 input-  end
          133 element surfaces loaded due to all SDEF commands
            -    -    -    -    -    -    -    -    -    -    -    -    -    -
 input- end$ push_loop
            -    -    -    -    -    -    -    -    -    -    -    -    -    -
 input- symb #get { rxcrd rycrd rzcrd } crdelem $ii 1
          previous definition of rxcrd                (  real   ) =  0.3978979E-02
          current  definition of rxcrd                (  real   ) =  0.4009009E-02
          previous definition of rycrd                (  real   ) =  0.1501501E-04
          current  definition of rycrd                (  real   ) =  0.1501501E-04
          previous definition of rzcrd                (  real   ) =   0.000000    
          current  definition of rzcrd                (  real   ) =   0.000000    
            -    -    -    -    -    -    -    -    -    -    -    -    -    -
 input- symb #get { push_scale } histval spatial_data $rxcrd
          previous definition of push_scale           (  real   ) =   0.000000    
          current  definition of push_scale           (  real   ) =   0.000000    
            -    -    -    -    -    -    -    -    -    -    -    -    -    -
 input- plod
            -    -    -    -    -    -    -    -    -    -    -    -    -    -
 input-  pdef push_loading$ii func $push_scale
            -    -    -    -    -    -    -    -    -    -    -    -    -    -
 input-  vctr vct$ii 0 1 0
            -    -    -    -    -    -    -    -    -    -    -    -    -    -
 input-  sdef push_loading$ii vct$ii $ii $ii+1 1 1
     Additional element faces loaded=         1
            -    -    -    -    -    -    -    -    -    -    -    -    -    -
 input-  end
          134 element surfaces loaded due to all SDEF commands
            -    -    -    -    -    -    -    -    -    -    -    -    -    -
 input- end$ push_loop
            -    -    -    -    -    -    -    -    -    -    -    -    -    -
 input- symb #get { rxcrd rycrd rzcrd } crdelem $ii 1
          previous definition of rxcrd                (  real   ) =  0.4009009E-02
          current  definition of rxcrd                (  real   ) =  0.4039039E-02
          previous definition of rycrd                (  real   ) =  0.1501501E-04
          current  definition of rycrd                (  real   ) =  0.1501501E-04
          previous definition of rzcrd                (  real   ) =   0.000000    
          current  definition of rzcrd                (  real   ) =   0.000000    
            -    -    -    -    -    -    -    -    -    -    -    -    -    -
 input- symb #get { push_scale } histval spatial_data $rxcrd
          previous definition of push_scale           (  real   ) =   0.000000    
          current  definition of push_scale           (  real   ) =   0.000000    
            -    -    -    -    -    -    -    -    -    -    -    -    -    -
 input- plod
            -    -    -    -    -    -    -    -    -    -    -    -    -    -
 input-  pdef push_loading$ii func $push_scale
            -    -    -    -    -    -    -    -    -    -    -    -    -    -
 input-  vctr vct$ii 0 1 0
            -    -    -    -    -    -    -    -    -    -    -    -    -    -
 input-  sdef push_loading$ii vct$ii $ii $ii+1 1 1
     Additional element faces loaded=         1
            -    -    -    -    -    -    -    -    -    -    -    -    -    -
 input-  end
          135 element surfaces loaded due to all SDEF commands
            -    -    -    -    -    -    -    -    -    -    -    -    -    -
 input- end$ push_loop
            -    -    -    -    -    -    -    -    -    -    -    -    -    -
 input- symb #get { rxcrd rycrd rzcrd } crdelem $ii 1
          previous definition of rxcrd                (  real   ) =  0.4039039E-02
          current  definition of rxcrd                (  real   ) =  0.4069069E-02
          previous definition of rycrd                (  real   ) =  0.1501501E-04
          current  definition of rycrd                (  real   ) =  0.1501501E-04
          previous definition of rzcrd                (  real   ) =   0.000000    
          current  definition of rzcrd                (  real   ) =   0.000000    
            -    -    -    -    -    -    -    -    -    -    -    -    -    -
 input- symb #get { push_scale } histval spatial_data $rxcrd
          previous definition of push_scale           (  real   ) =   0.000000    
          current  definition of push_scale           (  real   ) =   0.000000    
            -    -    -    -    -    -    -    -    -    -    -    -    -    -
 input- plod
            -    -    -    -    -    -    -    -    -    -    -    -    -    -
 input-  pdef push_loading$ii func $push_scale
            -    -    -    -    -    -    -    -    -    -    -    -    -    -
 input-  vctr vct$ii 0 1 0
            -    -    -    -    -    -    -    -    -    -    -    -    -    -
 input-  sdef push_loading$ii vct$ii $ii $ii+1 1 1
     Additional element faces loaded=         1
            -    -    -    -    -    -    -    -    -    -    -    -    -    -
 input-  end
          136 element surfaces loaded due to all SDEF commands
            -    -    -    -    -    -    -    -    -    -    -    -    -    -
 input- end$ push_loop
            -    -    -    -    -    -    -    -    -    -    -    -    -    -
 input- symb #get { rxcrd rycrd rzcrd } crdelem $ii 1
          previous definition of rxcrd                (  real   ) =  0.4069069E-02
          current  definition of rxcrd                (  real   ) =  0.4099099E-02
          previous definition of rycrd                (  real   ) =  0.1501501E-04
          current  definition of rycrd                (  real   ) =  0.1501501E-04
          previous definition of rzcrd                (  real   ) =   0.000000    
          current  definition of rzcrd                (  real   ) =   0.000000    
            -    -    -    -    -    -    -    -    -    -    -    -    -    -
 input- symb #get { push_scale } histval spatial_data $rxcrd
          previous definition of push_scale           (  real   ) =   0.000000    
          current  definition of push_scale           (  real   ) =   0.000000    
            -    -    -    -    -    -    -    -    -    -    -    -    -    -
 input- plod
            -    -    -    -    -    -    -    -    -    -    -    -    -    -
 input-  pdef push_loading$ii func $push_scale
            -    -    -    -    -    -    -    -    -    -    -    -    -    -
 input-  vctr vct$ii 0 1 0
            -    -    -    -    -    -    -    -    -    -    -    -    -    -
 input-  sdef push_loading$ii vct$ii $ii $ii+1 1 1
     Additional element faces loaded=         1
            -    -    -    -    -    -    -    -    -    -    -    -    -    -
 input-  end
          137 element surfaces loaded due to all SDEF commands
            -    -    -    -    -    -    -    -    -    -    -    -    -    -
 input- end$ push_loop
            -    -    -    -    -    -    -    -    -    -    -    -    -    -
 input- symb #get { rxcrd rycrd rzcrd } crdelem $ii 1
          previous definition of rxcrd                (  real   ) =  0.4099099E-02
          current  definition of rxcrd                (  real   ) =  0.4129129E-02
          previous definition of rycrd                (  real   ) =  0.1501501E-04
          current  definition of rycrd                (  real   ) =  0.1501501E-04
          previous definition of rzcrd                (  real   ) =   0.000000    
          current  definition of rzcrd                (  real   ) =   0.000000    
            -    -    -    -    -    -    -    -    -    -    -    -    -    -
 input- symb #get { push_scale } histval spatial_data $rxcrd
          previous definition of push_scale           (  real   ) =   0.000000    
          current  definition of push_scale           (  real   ) =   0.000000    
            -    -    -    -    -    -    -    -    -    -    -    -    -    -
 input- plod
            -    -    -    -    -    -    -    -    -    -    -    -    -    -
 input-  pdef push_loading$ii func $push_scale
            -    -    -    -    -    -    -    -    -    -    -    -    -    -
 input-  vctr vct$ii 0 1 0
            -    -    -    -    -    -    -    -    -    -    -    -    -    -
 input-  sdef push_loading$ii vct$ii $ii $ii+1 1 1
     Additional element faces loaded=         1
            -    -    -    -    -    -    -    -    -    -    -    -    -    -
 input-  end
          138 element surfaces loaded due to all SDEF commands
            -    -    -    -    -    -    -    -    -    -    -    -    -    -
 input- end$ push_loop
            -    -    -    -    -    -    -    -    -    -    -    -    -    -
 input- symb #get { rxcrd rycrd rzcrd } crdelem $ii 1
          previous definition of rxcrd                (  real   ) =  0.4129129E-02
          current  definition of rxcrd                (  real   ) =  0.4159159E-02
          previous definition of rycrd                (  real   ) =  0.1501501E-04
          current  definition of rycrd                (  real   ) =  0.1501501E-04
          previous definition of rzcrd                (  real   ) =   0.000000    
          current  definition of rzcrd                (  real   ) =   0.000000    
            -    -    -    -    -    -    -    -    -    -    -    -    -    -
 input- symb #get { push_scale } histval spatial_data $rxcrd
          previous definition of push_scale           (  real   ) =   0.000000    
          current  definition of push_scale           (  real   ) =   0.000000    
            -    -    -    -    -    -    -    -    -    -    -    -    -    -
 input- plod
            -    -    -    -    -    -    -    -    -    -    -    -    -    -
 input-  pdef push_loading$ii func $push_scale
            -    -    -    -    -    -    -    -    -    -    -    -    -    -
 input-  vctr vct$ii 0 1 0
            -    -    -    -    -    -    -    -    -    -    -    -    -    -
 input-  sdef push_loading$ii vct$ii $ii $ii+1 1 1
     Additional element faces loaded=         1
            -    -    -    -    -    -    -    -    -    -    -    -    -    -
 input-  end
          139 element surfaces loaded due to all SDEF commands
            -    -    -    -    -    -    -    -    -    -    -    -    -    -
 input- end$ push_loop
            -    -    -    -    -    -    -    -    -    -    -    -    -    -
 input- symb #get { rxcrd rycrd rzcrd } crdelem $ii 1
          previous definition of rxcrd                (  real   ) =  0.4159159E-02
          current  definition of rxcrd                (  real   ) =  0.4189190E-02
          previous definition of rycrd                (  real   ) =  0.1501501E-04
          current  definition of rycrd                (  real   ) =  0.1501501E-04
          previous definition of rzcrd                (  real   ) =   0.000000    
          current  definition of rzcrd                (  real   ) =   0.000000    
            -    -    -    -    -    -    -    -    -    -    -    -    -    -
 input- symb #get { push_scale } histval spatial_data $rxcrd
          previous definition of push_scale           (  real   ) =   0.000000    
          current  definition of push_scale           (  real   ) =   0.000000    
            -    -    -    -    -    -    -    -    -    -    -    -    -    -
 input- plod
            -    -    -    -    -    -    -    -    -    -    -    -    -    -
 input-  pdef push_loading$ii func $push_scale
            -    -    -    -    -    -    -    -    -    -    -    -    -    -
 input-  vctr vct$ii 0 1 0
            -    -    -    -    -    -    -    -    -    -    -    -    -    -
 input-  sdef push_loading$ii vct$ii $ii $ii+1 1 1
     Additional element faces loaded=         1
            -    -    -    -    -    -    -    -    -    -    -    -    -    -
 input-  end
          140 element surfaces loaded due to all SDEF commands
            -    -    -    -    -    -    -    -    -    -    -    -    -    -
 input- end$ push_loop
            -    -    -    -    -    -    -    -    -    -    -    -    -    -
 input- symb #get { rxcrd rycrd rzcrd } crdelem $ii 1
          previous definition of rxcrd                (  real   ) =  0.4189190E-02
          current  definition of rxcrd                (  real   ) =  0.4219219E-02
          previous definition of rycrd                (  real   ) =  0.1501501E-04
          current  definition of rycrd                (  real   ) =  0.1501501E-04
          previous definition of rzcrd                (  real   ) =   0.000000    
          current  definition of rzcrd                (  real   ) =   0.000000    
            -    -    -    -    -    -    -    -    -    -    -    -    -    -
 input- symb #get { push_scale } histval spatial_data $rxcrd
          previous definition of push_scale           (  real   ) =   0.000000    
          current  definition of push_scale           (  real   ) =   0.000000    
            -    -    -    -    -    -    -    -    -    -    -    -    -    -
 input- plod
            -    -    -    -    -    -    -    -    -    -    -    -    -    -
 input-  pdef push_loading$ii func $push_scale
            -    -    -    -    -    -    -    -    -    -    -    -    -    -
 input-  vctr vct$ii 0 1 0
            -    -    -    -    -    -    -    -    -    -    -    -    -    -
 input-  sdef push_loading$ii vct$ii $ii $ii+1 1 1
     Additional element faces loaded=         1
            -    -    -    -    -    -    -    -    -    -    -    -    -    -
 input-  end
          141 element surfaces loaded due to all SDEF commands
            -    -    -    -    -    -    -    -    -    -    -    -    -    -
 input- end$ push_loop
            -    -    -    -    -    -    -    -    -    -    -    -    -    -
 input- symb #get { rxcrd rycrd rzcrd } crdelem $ii 1
          previous definition of rxcrd                (  real   ) =  0.4219219E-02
          current  definition of rxcrd                (  real   ) =  0.4249250E-02
          previous definition of rycrd                (  real   ) =  0.1501501E-04
          current  definition of rycrd                (  real   ) =  0.1501501E-04
          previous definition of rzcrd                (  real   ) =   0.000000    
          current  definition of rzcrd                (  real   ) =   0.000000    
            -    -    -    -    -    -    -    -    -    -    -    -    -    -
 input- symb #get { push_scale } histval spatial_data $rxcrd
          previous definition of push_scale           (  real   ) =   0.000000    
          current  definition of push_scale           (  real   ) =   0.000000    
            -    -    -    -    -    -    -    -    -    -    -    -    -    -
 input- plod
            -    -    -    -    -    -    -    -    -    -    -    -    -    -
 input-  pdef push_loading$ii func $push_scale
            -    -    -    -    -    -    -    -    -    -    -    -    -    -
 input-  vctr vct$ii 0 1 0
            -    -    -    -    -    -    -    -    -    -    -    -    -    -
 input-  sdef push_loading$ii vct$ii $ii $ii+1 1 1
     Additional element faces loaded=         1
            -    -    -    -    -    -    -    -    -    -    -    -    -    -
 input-  end
          142 element surfaces loaded due to all SDEF commands
            -    -    -    -    -    -    -    -    -    -    -    -    -    -
 input- end$ push_loop
            -    -    -    -    -    -    -    -    -    -    -    -    -    -
 input- symb #get { rxcrd rycrd rzcrd } crdelem $ii 1
          previous definition of rxcrd                (  real   ) =  0.4249250E-02
          current  definition of rxcrd                (  real   ) =  0.4279279E-02
          previous definition of rycrd                (  real   ) =  0.1501501E-04
          current  definition of rycrd                (  real   ) =  0.1501501E-04
          previous definition of rzcrd                (  real   ) =   0.000000    
          current  definition of rzcrd                (  real   ) =   0.000000    
            -    -    -    -    -    -    -    -    -    -    -    -    -    -
 input- symb #get { push_scale } histval spatial_data $rxcrd
          previous definition of push_scale           (  real   ) =   0.000000    
          current  definition of push_scale           (  real   ) =   0.000000    
            -    -    -    -    -    -    -    -    -    -    -    -    -    -
 input- plod
            -    -    -    -    -    -    -    -    -    -    -    -    -    -
 input-  pdef push_loading$ii func $push_scale
            -    -    -    -    -    -    -    -    -    -    -    -    -    -
 input-  vctr vct$ii 0 1 0
            -    -    -    -    -    -    -    -    -    -    -    -    -    -
 input-  sdef push_loading$ii vct$ii $ii $ii+1 1 1
     Additional element faces loaded=         1
            -    -    -    -    -    -    -    -    -    -    -    -    -    -
 input-  end
          143 element surfaces loaded due to all SDEF commands
            -    -    -    -    -    -    -    -    -    -    -    -    -    -
 input- end$ push_loop
            -    -    -    -    -    -    -    -    -    -    -    -    -    -
 input- symb #get { rxcrd rycrd rzcrd } crdelem $ii 1
          previous definition of rxcrd                (  real   ) =  0.4279279E-02
          current  definition of rxcrd                (  real   ) =  0.4309310E-02
          previous definition of rycrd                (  real   ) =  0.1501501E-04
          current  definition of rycrd                (  real   ) =  0.1501501E-04
          previous definition of rzcrd                (  real   ) =   0.000000    
          current  definition of rzcrd                (  real   ) =   0.000000    
            -    -    -    -    -    -    -    -    -    -    -    -    -    -
 input- symb #get { push_scale } histval spatial_data $rxcrd
          previous definition of push_scale           (  real   ) =   0.000000    
          current  definition of push_scale           (  real   ) =   0.000000    
            -    -    -    -    -    -    -    -    -    -    -    -    -    -
 input- plod
            -    -    -    -    -    -    -    -    -    -    -    -    -    -
 input-  pdef push_loading$ii func $push_scale
            -    -    -    -    -    -    -    -    -    -    -    -    -    -
 input-  vctr vct$ii 0 1 0
            -    -    -    -    -    -    -    -    -    -    -    -    -    -
 input-  sdef push_loading$ii vct$ii $ii $ii+1 1 1
     Additional element faces loaded=         1
            -    -    -    -    -    -    -    -    -    -    -    -    -    -
 input-  end
          144 element surfaces loaded due to all SDEF commands
            -    -    -    -    -    -    -    -    -    -    -    -    -    -
 input- end$ push_loop
            -    -    -    -    -    -    -    -    -    -    -    -    -    -
 input- symb #get { rxcrd rycrd rzcrd } crdelem $ii 1
          previous definition of rxcrd                (  real   ) =  0.4309310E-02
          current  definition of rxcrd                (  real   ) =  0.4339339E-02
          previous definition of rycrd                (  real   ) =  0.1501501E-04
          current  definition of rycrd                (  real   ) =  0.1501501E-04
          previous definition of rzcrd                (  real   ) =   0.000000    
          current  definition of rzcrd                (  real   ) =   0.000000    
            -    -    -    -    -    -    -    -    -    -    -    -    -    -
 input- symb #get { push_scale } histval spatial_data $rxcrd
          previous definition of push_scale           (  real   ) =   0.000000    
          current  definition of push_scale           (  real   ) =   0.000000    
            -    -    -    -    -    -    -    -    -    -    -    -    -    -
 input- plod
            -    -    -    -    -    -    -    -    -    -    -    -    -    -
 input-  pdef push_loading$ii func $push_scale
            -    -    -    -    -    -    -    -    -    -    -    -    -    -
 input-  vctr vct$ii 0 1 0
            -    -    -    -    -    -    -    -    -    -    -    -    -    -
 input-  sdef push_loading$ii vct$ii $ii $ii+1 1 1
     Additional element faces loaded=         1
            -    -    -    -    -    -    -    -    -    -    -    -    -    -
 input-  end
          145 element surfaces loaded due to all SDEF commands
            -    -    -    -    -    -    -    -    -    -    -    -    -    -
 input- end$ push_loop
            -    -    -    -    -    -    -    -    -    -    -    -    -    -
 input- symb #get { rxcrd rycrd rzcrd } crdelem $ii 1
          previous definition of rxcrd                (  real   ) =  0.4339339E-02
          current  definition of rxcrd                (  real   ) =  0.4369370E-02
          previous definition of rycrd                (  real   ) =  0.1501501E-04
          current  definition of rycrd                (  real   ) =  0.1501501E-04
          previous definition of rzcrd                (  real   ) =   0.000000    
          current  definition of rzcrd                (  real   ) =   0.000000    
            -    -    -    -    -    -    -    -    -    -    -    -    -    -
 input- symb #get { push_scale } histval spatial_data $rxcrd
          previous definition of push_scale           (  real   ) =   0.000000    
          current  definition of push_scale           (  real   ) =   0.000000    
            -    -    -    -    -    -    -    -    -    -    -    -    -    -
 input- plod
            -    -    -    -    -    -    -    -    -    -    -    -    -    -
 input-  pdef push_loading$ii func $push_scale
            -    -    -    -    -    -    -    -    -    -    -    -    -    -
 input-  vctr vct$ii 0 1 0
            -    -    -    -    -    -    -    -    -    -    -    -    -    -
 input-  sdef push_loading$ii vct$ii $ii $ii+1 1 1
     Additional element faces loaded=         1
            -    -    -    -    -    -    -    -    -    -    -    -    -    -
 input-  end
          146 element surfaces loaded due to all SDEF commands
            -    -    -    -    -    -    -    -    -    -    -    -    -    -
 input- end$ push_loop
            -    -    -    -    -    -    -    -    -    -    -    -    -    -
 input- symb #get { rxcrd rycrd rzcrd } crdelem $ii 1
          previous definition of rxcrd                (  real   ) =  0.4369370E-02
          current  definition of rxcrd                (  real   ) =  0.4399399E-02
          previous definition of rycrd                (  real   ) =  0.1501501E-04
          current  definition of rycrd                (  real   ) =  0.1501501E-04
          previous definition of rzcrd                (  real   ) =   0.000000    
          current  definition of rzcrd                (  real   ) =   0.000000    
            -    -    -    -    -    -    -    -    -    -    -    -    -    -
 input- symb #get { push_scale } histval spatial_data $rxcrd
          previous definition of push_scale           (  real   ) =   0.000000    
          current  definition of push_scale           (  real   ) =   0.000000    
            -    -    -    -    -    -    -    -    -    -    -    -    -    -
 input- plod
            -    -    -    -    -    -    -    -    -    -    -    -    -    -
 input-  pdef push_loading$ii func $push_scale
            -    -    -    -    -    -    -    -    -    -    -    -    -    -
 input-  vctr vct$ii 0 1 0
            -    -    -    -    -    -    -    -    -    -    -    -    -    -
 input-  sdef push_loading$ii vct$ii $ii $ii+1 1 1
     Additional element faces loaded=         1
            -    -    -    -    -    -    -    -    -    -    -    -    -    -
 input-  end
          147 element surfaces loaded due to all SDEF commands
            -    -    -    -    -    -    -    -    -    -    -    -    -    -
 input- end$ push_loop
            -    -    -    -    -    -    -    -    -    -    -    -    -    -
 input- symb #get { rxcrd rycrd rzcrd } crdelem $ii 1
          previous definition of rxcrd                (  real   ) =  0.4399399E-02
          current  definition of rxcrd                (  real   ) =  0.4429430E-02
          previous definition of rycrd                (  real   ) =  0.1501501E-04
          current  definition of rycrd                (  real   ) =  0.1501501E-04
          previous definition of rzcrd                (  real   ) =   0.000000    
          current  definition of rzcrd                (  real   ) =   0.000000    
            -    -    -    -    -    -    -    -    -    -    -    -    -    -
 input- symb #get { push_scale } histval spatial_data $rxcrd
          previous definition of push_scale           (  real   ) =   0.000000    
          current  definition of push_scale           (  real   ) =   0.000000    
            -    -    -    -    -    -    -    -    -    -    -    -    -    -
 input- plod
            -    -    -    -    -    -    -    -    -    -    -    -    -    -
 input-  pdef push_loading$ii func $push_scale
            -    -    -    -    -    -    -    -    -    -    -    -    -    -
 input-  vctr vct$ii 0 1 0
            -    -    -    -    -    -    -    -    -    -    -    -    -    -
 input-  sdef push_loading$ii vct$ii $ii $ii+1 1 1
     Additional element faces loaded=         1
            -    -    -    -    -    -    -    -    -    -    -    -    -    -
 input-  end
          148 element surfaces loaded due to all SDEF commands
            -    -    -    -    -    -    -    -    -    -    -    -    -    -
 input- end$ push_loop
            -    -    -    -    -    -    -    -    -    -    -    -    -    -
 input- symb #get { rxcrd rycrd rzcrd } crdelem $ii 1
          previous definition of rxcrd                (  real   ) =  0.4429430E-02
          current  definition of rxcrd                (  real   ) =  0.4459459E-02
          previous definition of rycrd                (  real   ) =  0.1501501E-04
          current  definition of rycrd                (  real   ) =  0.1501501E-04
          previous definition of rzcrd                (  real   ) =   0.000000    
          current  definition of rzcrd                (  real   ) =   0.000000    
            -    -    -    -    -    -    -    -    -    -    -    -    -    -
 input- symb #get { push_scale } histval spatial_data $rxcrd
          previous definition of push_scale           (  real   ) =   0.000000    
          current  definition of push_scale           (  real   ) =   0.000000    
            -    -    -    -    -    -    -    -    -    -    -    -    -    -
 input- plod
            -    -    -    -    -    -    -    -    -    -    -    -    -    -
 input-  pdef push_loading$ii func $push_scale
            -    -    -    -    -    -    -    -    -    -    -    -    -    -
 input-  vctr vct$ii 0 1 0
            -    -    -    -    -    -    -    -    -    -    -    -    -    -
 input-  sdef push_loading$ii vct$ii $ii $ii+1 1 1
     Additional element faces loaded=         1
            -    -    -    -    -    -    -    -    -    -    -    -    -    -
 input-  end
          149 element surfaces loaded due to all SDEF commands
            -    -    -    -    -    -    -    -    -    -    -    -    -    -
 input- end$ push_loop
            -    -    -    -    -    -    -    -    -    -    -    -    -    -
 input- symb #get { rxcrd rycrd rzcrd } crdelem $ii 1
          previous definition of rxcrd                (  real   ) =  0.4459459E-02
          current  definition of rxcrd                (  real   ) =  0.4489490E-02
          previous definition of rycrd                (  real   ) =  0.1501501E-04
          current  definition of rycrd                (  real   ) =  0.1501501E-04
          previous definition of rzcrd                (  real   ) =   0.000000    
          current  definition of rzcrd                (  real   ) =   0.000000    
            -    -    -    -    -    -    -    -    -    -    -    -    -    -
 input- symb #get { push_scale } histval spatial_data $rxcrd
          previous definition of push_scale           (  real   ) =   0.000000    
          current  definition of push_scale           (  real   ) =   0.000000    
            -    -    -    -    -    -    -    -    -    -    -    -    -    -
 input- plod
            -    -    -    -    -    -    -    -    -    -    -    -    -    -
 input-  pdef push_loading$ii func $push_scale
            -    -    -    -    -    -    -    -    -    -    -    -    -    -
 input-  vctr vct$ii 0 1 0
            -    -    -    -    -    -    -    -    -    -    -    -    -    -
 input-  sdef push_loading$ii vct$ii $ii $ii+1 1 1
     Additional element faces loaded=         1
            -    -    -    -    -    -    -    -    -    -    -    -    -    -
 input-  end
          150 element surfaces loaded due to all SDEF commands
            -    -    -    -    -    -    -    -    -    -    -    -    -    -
 input- end$ push_loop
            -    -    -    -    -    -    -    -    -    -    -    -    -    -
 input- symb #get { rxcrd rycrd rzcrd } crdelem $ii 1
          previous definition of rxcrd                (  real   ) =  0.4489490E-02
          current  definition of rxcrd                (  real   ) =  0.4519519E-02
          previous definition of rycrd                (  real   ) =  0.1501501E-04
          current  definition of rycrd                (  real   ) =  0.1501501E-04
          previous definition of rzcrd                (  real   ) =   0.000000    
          current  definition of rzcrd                (  real   ) =   0.000000    
            -    -    -    -    -    -    -    -    -    -    -    -    -    -
 input- symb #get { push_scale } histval spatial_data $rxcrd
          previous definition of push_scale           (  real   ) =   0.000000    
          current  definition of push_scale           (  real   ) =   0.000000    
            -    -    -    -    -    -    -    -    -    -    -    -    -    -
 input- plod
            -    -    -    -    -    -    -    -    -    -    -    -    -    -
 input-  pdef push_loading$ii func $push_scale
            -    -    -    -    -    -    -    -    -    -    -    -    -    -
 input-  vctr vct$ii 0 1 0
            -    -    -    -    -    -    -    -    -    -    -    -    -    -
 input-  sdef push_loading$ii vct$ii $ii $ii+1 1 1
     Additional element faces loaded=         1
            -    -    -    -    -    -    -    -    -    -    -    -    -    -
 input-  end
          151 element surfaces loaded due to all SDEF commands
            -    -    -    -    -    -    -    -    -    -    -    -    -    -
 input- end$ push_loop
            -    -    -    -    -    -    -    -    -    -    -    -    -    -
 input- symb #get { rxcrd rycrd rzcrd } crdelem $ii 1
          previous definition of rxcrd                (  real   ) =  0.4519519E-02
          current  definition of rxcrd                (  real   ) =  0.4549550E-02
          previous definition of rycrd                (  real   ) =  0.1501501E-04
          current  definition of rycrd                (  real   ) =  0.1501501E-04
          previous definition of rzcrd                (  real   ) =   0.000000    
          current  definition of rzcrd                (  real   ) =   0.000000    
            -    -    -    -    -    -    -    -    -    -    -    -    -    -
 input- symb #get { push_scale } histval spatial_data $rxcrd
          previous definition of push_scale           (  real   ) =   0.000000    
          current  definition of push_scale           (  real   ) =   0.000000    
            -    -    -    -    -    -    -    -    -    -    -    -    -    -
 input- plod
            -    -    -    -    -    -    -    -    -    -    -    -    -    -
 input-  pdef push_loading$ii func $push_scale
            -    -    -    -    -    -    -    -    -    -    -    -    -    -
 input-  vctr vct$ii 0 1 0
            -    -    -    -    -    -    -    -    -    -    -    -    -    -
 input-  sdef push_loading$ii vct$ii $ii $ii+1 1 1
     Additional element faces loaded=         1
            -    -    -    -    -    -    -    -    -    -    -    -    -    -
 input-  end
          152 element surfaces loaded due to all SDEF commands
            -    -    -    -    -    -    -    -    -    -    -    -    -    -
 input- end$ push_loop
            -    -    -    -    -    -    -    -    -    -    -    -    -    -
 input- symb #get { rxcrd rycrd rzcrd } crdelem $ii 1
          previous definition of rxcrd                (  real   ) =  0.4549550E-02
          current  definition of rxcrd                (  real   ) =  0.4579579E-02
          previous definition of rycrd                (  real   ) =  0.1501501E-04
          current  definition of rycrd                (  real   ) =  0.1501501E-04
          previous definition of rzcrd                (  real   ) =   0.000000    
          current  definition of rzcrd                (  real   ) =   0.000000    
            -    -    -    -    -    -    -    -    -    -    -    -    -    -
 input- symb #get { push_scale } histval spatial_data $rxcrd
          previous definition of push_scale           (  real   ) =   0.000000    
          current  definition of push_scale           (  real   ) =   0.000000    
            -    -    -    -    -    -    -    -    -    -    -    -    -    -
 input- plod
            -    -    -    -    -    -    -    -    -    -    -    -    -    -
 input-  pdef push_loading$ii func $push_scale
            -    -    -    -    -    -    -    -    -    -    -    -    -    -
 input-  vctr vct$ii 0 1 0
            -    -    -    -    -    -    -    -    -    -    -    -    -    -
 input-  sdef push_loading$ii vct$ii $ii $ii+1 1 1
     Additional element faces loaded=         1
            -    -    -    -    -    -    -    -    -    -    -    -    -    -
 input-  end
          153 element surfaces loaded due to all SDEF commands
            -    -    -    -    -    -    -    -    -    -    -    -    -    -
 input- end$ push_loop
            -    -    -    -    -    -    -    -    -    -    -    -    -    -
 input- symb #get { rxcrd rycrd rzcrd } crdelem $ii 1
          previous definition of rxcrd                (  real   ) =  0.4579579E-02
          current  definition of rxcrd                (  real   ) =  0.4609610E-02
          previous definition of rycrd                (  real   ) =  0.1501501E-04
          current  definition of rycrd                (  real   ) =  0.1501501E-04
          previous definition of rzcrd                (  real   ) =   0.000000    
          current  definition of rzcrd                (  real   ) =   0.000000    
            -    -    -    -    -    -    -    -    -    -    -    -    -    -
 input- symb #get { push_scale } histval spatial_data $rxcrd
          previous definition of push_scale           (  real   ) =   0.000000    
          current  definition of push_scale           (  real   ) =   0.000000    
            -    -    -    -    -    -    -    -    -    -    -    -    -    -
 input- plod
            -    -    -    -    -    -    -    -    -    -    -    -    -    -
 input-  pdef push_loading$ii func $push_scale
            -    -    -    -    -    -    -    -    -    -    -    -    -    -
 input-  vctr vct$ii 0 1 0
            -    -    -    -    -    -    -    -    -    -    -    -    -    -
 input-  sdef push_loading$ii vct$ii $ii $ii+1 1 1
     Additional element faces loaded=         1
            -    -    -    -    -    -    -    -    -    -    -    -    -    -
 input-  end
          154 element surfaces loaded due to all SDEF commands
            -    -    -    -    -    -    -    -    -    -    -    -    -    -
 input- end$ push_loop
            -    -    -    -    -    -    -    -    -    -    -    -    -    -
 input- symb #get { rxcrd rycrd rzcrd } crdelem $ii 1
          previous definition of rxcrd                (  real   ) =  0.4609610E-02
          current  definition of rxcrd                (  real   ) =  0.4639640E-02
          previous definition of rycrd                (  real   ) =  0.1501501E-04
          current  definition of rycrd                (  real   ) =  0.1501501E-04
          previous definition of rzcrd                (  real   ) =   0.000000    
          current  definition of rzcrd                (  real   ) =   0.000000    
            -    -    -    -    -    -    -    -    -    -    -    -    -    -
 input- symb #get { push_scale } histval spatial_data $rxcrd
          previous definition of push_scale           (  real   ) =   0.000000    
          current  definition of push_scale           (  real   ) =   0.000000    
            -    -    -    -    -    -    -    -    -    -    -    -    -    -
 input- plod
            -    -    -    -    -    -    -    -    -    -    -    -    -    -
 input-  pdef push_loading$ii func $push_scale
            -    -    -    -    -    -    -    -    -    -    -    -    -    -
 input-  vctr vct$ii 0 1 0
            -    -    -    -    -    -    -    -    -    -    -    -    -    -
 input-  sdef push_loading$ii vct$ii $ii $ii+1 1 1
     Additional element faces loaded=         1
            -    -    -    -    -    -    -    -    -    -    -    -    -    -
 input-  end
          155 element surfaces loaded due to all SDEF commands
            -    -    -    -    -    -    -    -    -    -    -    -    -    -
 input- end$ push_loop
            -    -    -    -    -    -    -    -    -    -    -    -    -    -
 input- symb #get { rxcrd rycrd rzcrd } crdelem $ii 1
          previous definition of rxcrd                (  real   ) =  0.4639640E-02
          current  definition of rxcrd                (  real   ) =  0.4669670E-02
          previous definition of rycrd                (  real   ) =  0.1501501E-04
          current  definition of rycrd                (  real   ) =  0.1501501E-04
          previous definition of rzcrd                (  real   ) =   0.000000    
          current  definition of rzcrd                (  real   ) =   0.000000    
            -    -    -    -    -    -    -    -    -    -    -    -    -    -
 input- symb #get { push_scale } histval spatial_data $rxcrd
          previous definition of push_scale           (  real   ) =   0.000000    
          current  definition of push_scale           (  real   ) =   0.000000    
            -    -    -    -    -    -    -    -    -    -    -    -    -    -
 input- plod
            -    -    -    -    -    -    -    -    -    -    -    -    -    -
 input-  pdef push_loading$ii func $push_scale
            -    -    -    -    -    -    -    -    -    -    -    -    -    -
 input-  vctr vct$ii 0 1 0
            -    -    -    -    -    -    -    -    -    -    -    -    -    -
 input-  sdef push_loading$ii vct$ii $ii $ii+1 1 1
     Additional element faces loaded=         1
            -    -    -    -    -    -    -    -    -    -    -    -    -    -
 input-  end
          156 element surfaces loaded due to all SDEF commands
            -    -    -    -    -    -    -    -    -    -    -    -    -    -
 input- end$ push_loop
            -    -    -    -    -    -    -    -    -    -    -    -    -    -
 input- symb #get { rxcrd rycrd rzcrd } crdelem $ii 1
          previous definition of rxcrd                (  real   ) =  0.4669670E-02
          current  definition of rxcrd                (  real   ) =  0.4699700E-02
          previous definition of rycrd                (  real   ) =  0.1501501E-04
          current  definition of rycrd                (  real   ) =  0.1501501E-04
          previous definition of rzcrd                (  real   ) =   0.000000    
          current  definition of rzcrd                (  real   ) =   0.000000    
            -    -    -    -    -    -    -    -    -    -    -    -    -    -
 input- symb #get { push_scale } histval spatial_data $rxcrd
          previous definition of push_scale           (  real   ) =   0.000000    
          current  definition of push_scale           (  real   ) =   0.000000    
            -    -    -    -    -    -    -    -    -    -    -    -    -    -
 input- plod
            -    -    -    -    -    -    -    -    -    -    -    -    -    -
 input-  pdef push_loading$ii func $push_scale
            -    -    -    -    -    -    -    -    -    -    -    -    -    -
 input-  vctr vct$ii 0 1 0
            -    -    -    -    -    -    -    -    -    -    -    -    -    -
 input-  sdef push_loading$ii vct$ii $ii $ii+1 1 1
     Additional element faces loaded=         1
            -    -    -    -    -    -    -    -    -    -    -    -    -    -
 input-  end
          157 element surfaces loaded due to all SDEF commands
            -    -    -    -    -    -    -    -    -    -    -    -    -    -
 input- end$ push_loop
            -    -    -    -    -    -    -    -    -    -    -    -    -    -
 input- symb #get { rxcrd rycrd rzcrd } crdelem $ii 1
          previous definition of rxcrd                (  real   ) =  0.4699700E-02
          current  definition of rxcrd                (  real   ) =  0.4729730E-02
          previous definition of rycrd                (  real   ) =  0.1501501E-04
          current  definition of rycrd                (  real   ) =  0.1501501E-04
          previous definition of rzcrd                (  real   ) =   0.000000    
          current  definition of rzcrd                (  real   ) =   0.000000    
            -    -    -    -    -    -    -    -    -    -    -    -    -    -
 input- symb #get { push_scale } histval spatial_data $rxcrd
          previous definition of push_scale           (  real   ) =   0.000000    
          current  definition of push_scale           (  real   ) =   0.000000    
            -    -    -    -    -    -    -    -    -    -    -    -    -    -
 input- plod
            -    -    -    -    -    -    -    -    -    -    -    -    -    -
 input-  pdef push_loading$ii func $push_scale
            -    -    -    -    -    -    -    -    -    -    -    -    -    -
 input-  vctr vct$ii 0 1 0
            -    -    -    -    -    -    -    -    -    -    -    -    -    -
 input-  sdef push_loading$ii vct$ii $ii $ii+1 1 1
     Additional element faces loaded=         1
            -    -    -    -    -    -    -    -    -    -    -    -    -    -
 input-  end
          158 element surfaces loaded due to all SDEF commands
            -    -    -    -    -    -    -    -    -    -    -    -    -    -
 input- end$ push_loop
            -    -    -    -    -    -    -    -    -    -    -    -    -    -
 input- symb #get { rxcrd rycrd rzcrd } crdelem $ii 1
          previous definition of rxcrd                (  real   ) =  0.4729730E-02
          current  definition of rxcrd                (  real   ) =  0.4759760E-02
          previous definition of rycrd                (  real   ) =  0.1501501E-04
          current  definition of rycrd                (  real   ) =  0.1501501E-04
          previous definition of rzcrd                (  real   ) =   0.000000    
          current  definition of rzcrd                (  real   ) =   0.000000    
            -    -    -    -    -    -    -    -    -    -    -    -    -    -
 input- symb #get { push_scale } histval spatial_data $rxcrd
          previous definition of push_scale           (  real   ) =   0.000000    
          current  definition of push_scale           (  real   ) =   0.000000    
            -    -    -    -    -    -    -    -    -    -    -    -    -    -
 input- plod
            -    -    -    -    -    -    -    -    -    -    -    -    -    -
 input-  pdef push_loading$ii func $push_scale
            -    -    -    -    -    -    -    -    -    -    -    -    -    -
 input-  vctr vct$ii 0 1 0
            -    -    -    -    -    -    -    -    -    -    -    -    -    -
 input-  sdef push_loading$ii vct$ii $ii $ii+1 1 1
     Additional element faces loaded=         1
            -    -    -    -    -    -    -    -    -    -    -    -    -    -
 input-  end
          159 element surfaces loaded due to all SDEF commands
            -    -    -    -    -    -    -    -    -    -    -    -    -    -
 input- end$ push_loop
            -    -    -    -    -    -    -    -    -    -    -    -    -    -
 input- symb #get { rxcrd rycrd rzcrd } crdelem $ii 1
          previous definition of rxcrd                (  real   ) =  0.4759760E-02
          current  definition of rxcrd                (  real   ) =  0.4789790E-02
          previous definition of rycrd                (  real   ) =  0.1501501E-04
          current  definition of rycrd                (  real   ) =  0.1501501E-04
          previous definition of rzcrd                (  real   ) =   0.000000    
          current  definition of rzcrd                (  real   ) =   0.000000    
            -    -    -    -    -    -    -    -    -    -    -    -    -    -
 input- symb #get { push_scale } histval spatial_data $rxcrd
          previous definition of push_scale           (  real   ) =   0.000000    
          current  definition of push_scale           (  real   ) =   0.000000    
            -    -    -    -    -    -    -    -    -    -    -    -    -    -
 input- plod
            -    -    -    -    -    -    -    -    -    -    -    -    -    -
 input-  pdef push_loading$ii func $push_scale
            -    -    -    -    -    -    -    -    -    -    -    -    -    -
 input-  vctr vct$ii 0 1 0
            -    -    -    -    -    -    -    -    -    -    -    -    -    -
 input-  sdef push_loading$ii vct$ii $ii $ii+1 1 1
     Additional element faces loaded=         1
            -    -    -    -    -    -    -    -    -    -    -    -    -    -
 input-  end
          160 element surfaces loaded due to all SDEF commands
            -    -    -    -    -    -    -    -    -    -    -    -    -    -
 input- end$ push_loop
            -    -    -    -    -    -    -    -    -    -    -    -    -    -
 input- symb #get { rxcrd rycrd rzcrd } crdelem $ii 1
          previous definition of rxcrd                (  real   ) =  0.4789790E-02
          current  definition of rxcrd                (  real   ) =  0.4819820E-02
          previous definition of rycrd                (  real   ) =  0.1501501E-04
          current  definition of rycrd                (  real   ) =  0.1501501E-04
          previous definition of rzcrd                (  real   ) =   0.000000    
          current  definition of rzcrd                (  real   ) =   0.000000    
            -    -    -    -    -    -    -    -    -    -    -    -    -    -
 input- symb #get { push_scale } histval spatial_data $rxcrd
          previous definition of push_scale           (  real   ) =   0.000000    
          current  definition of push_scale           (  real   ) =   0.000000    
            -    -    -    -    -    -    -    -    -    -    -    -    -    -
 input- plod
            -    -    -    -    -    -    -    -    -    -    -    -    -    -
 input-  pdef push_loading$ii func $push_scale
            -    -    -    -    -    -    -    -    -    -    -    -    -    -
 input-  vctr vct$ii 0 1 0
            -    -    -    -    -    -    -    -    -    -    -    -    -    -
 input-  sdef push_loading$ii vct$ii $ii $ii+1 1 1
     Additional element faces loaded=         1
            -    -    -    -    -    -    -    -    -    -    -    -    -    -
 input-  end
          161 element surfaces loaded due to all SDEF commands
            -    -    -    -    -    -    -    -    -    -    -    -    -    -
 input- end$ push_loop
            -    -    -    -    -    -    -    -    -    -    -    -    -    -
 input- symb #get { rxcrd rycrd rzcrd } crdelem $ii 1
          previous definition of rxcrd                (  real   ) =  0.4819820E-02
          current  definition of rxcrd                (  real   ) =  0.4849850E-02
          previous definition of rycrd                (  real   ) =  0.1501501E-04
          current  definition of rycrd                (  real   ) =  0.1501501E-04
          previous definition of rzcrd                (  real   ) =   0.000000    
          current  definition of rzcrd                (  real   ) =   0.000000    
            -    -    -    -    -    -    -    -    -    -    -    -    -    -
 input- symb #get { push_scale } histval spatial_data $rxcrd
          previous definition of push_scale           (  real   ) =   0.000000    
          current  definition of push_scale           (  real   ) =   0.000000    
            -    -    -    -    -    -    -    -    -    -    -    -    -    -
 input- plod
            -    -    -    -    -    -    -    -    -    -    -    -    -    -
 input-  pdef push_loading$ii func $push_scale
            -    -    -    -    -    -    -    -    -    -    -    -    -    -
 input-  vctr vct$ii 0 1 0
            -    -    -    -    -    -    -    -    -    -    -    -    -    -
 input-  sdef push_loading$ii vct$ii $ii $ii+1 1 1
     Additional element faces loaded=         1
            -    -    -    -    -    -    -    -    -    -    -    -    -    -
 input-  end
          162 element surfaces loaded due to all SDEF commands
            -    -    -    -    -    -    -    -    -    -    -    -    -    -
 input- end$ push_loop
            -    -    -    -    -    -    -    -    -    -    -    -    -    -
 input- symb #get { rxcrd rycrd rzcrd } crdelem $ii 1
          previous definition of rxcrd                (  real   ) =  0.4849850E-02
          current  definition of rxcrd                (  real   ) =  0.4879880E-02
          previous definition of rycrd                (  real   ) =  0.1501501E-04
          current  definition of rycrd                (  real   ) =  0.1501501E-04
          previous definition of rzcrd                (  real   ) =   0.000000    
          current  definition of rzcrd                (  real   ) =   0.000000    
            -    -    -    -    -    -    -    -    -    -    -    -    -    -
 input- symb #get { push_scale } histval spatial_data $rxcrd
          previous definition of push_scale           (  real   ) =   0.000000    
          current  definition of push_scale           (  real   ) =   0.000000    
            -    -    -    -    -    -    -    -    -    -    -    -    -    -
 input- plod
            -    -    -    -    -    -    -    -    -    -    -    -    -    -
 input-  pdef push_loading$ii func $push_scale
            -    -    -    -    -    -    -    -    -    -    -    -    -    -
 input-  vctr vct$ii 0 1 0
            -    -    -    -    -    -    -    -    -    -    -    -    -    -
 input-  sdef push_loading$ii vct$ii $ii $ii+1 1 1
     Additional element faces loaded=         1
            -    -    -    -    -    -    -    -    -    -    -    -    -    -
 input-  end
          163 element surfaces loaded due to all SDEF commands
            -    -    -    -    -    -    -    -    -    -    -    -    -    -
 input- end$ push_loop
            -    -    -    -    -    -    -    -    -    -    -    -    -    -
 input- symb #get { rxcrd rycrd rzcrd } crdelem $ii 1
          previous definition of rxcrd                (  real   ) =  0.4879880E-02
          current  definition of rxcrd                (  real   ) =  0.4909910E-02
          previous definition of rycrd                (  real   ) =  0.1501501E-04
          current  definition of rycrd                (  real   ) =  0.1501501E-04
          previous definition of rzcrd                (  real   ) =   0.000000    
          current  definition of rzcrd                (  real   ) =   0.000000    
            -    -    -    -    -    -    -    -    -    -    -    -    -    -
 input- symb #get { push_scale } histval spatial_data $rxcrd
          previous definition of push_scale           (  real   ) =   0.000000    
          current  definition of push_scale           (  real   ) =   0.000000    
            -    -    -    -    -    -    -    -    -    -    -    -    -    -
 input- plod
            -    -    -    -    -    -    -    -    -    -    -    -    -    -
 input-  pdef push_loading$ii func $push_scale
            -    -    -    -    -    -    -    -    -    -    -    -    -    -
 input-  vctr vct$ii 0 1 0
            -    -    -    -    -    -    -    -    -    -    -    -    -    -
 input-  sdef push_loading$ii vct$ii $ii $ii+1 1 1
     Additional element faces loaded=         1
            -    -    -    -    -    -    -    -    -    -    -    -    -    -
 input-  end
          164 element surfaces loaded due to all SDEF commands
            -    -    -    -    -    -    -    -    -    -    -    -    -    -
 input- end$ push_loop
            -    -    -    -    -    -    -    -    -    -    -    -    -    -
 input- symb #get { rxcrd rycrd rzcrd } crdelem $ii 1
          previous definition of rxcrd                (  real   ) =  0.4909910E-02
          current  definition of rxcrd                (  real   ) =  0.4939940E-02
          previous definition of rycrd                (  real   ) =  0.1501501E-04
          current  definition of rycrd                (  real   ) =  0.1501501E-04
          previous definition of rzcrd                (  real   ) =   0.000000    
          current  definition of rzcrd                (  real   ) =   0.000000    
            -    -    -    -    -    -    -    -    -    -    -    -    -    -
 input- symb #get { push_scale } histval spatial_data $rxcrd
          previous definition of push_scale           (  real   ) =   0.000000    
          current  definition of push_scale           (  real   ) =   0.000000    
            -    -    -    -    -    -    -    -    -    -    -    -    -    -
 input- plod
            -    -    -    -    -    -    -    -    -    -    -    -    -    -
 input-  pdef push_loading$ii func $push_scale
            -    -    -    -    -    -    -    -    -    -    -    -    -    -
 input-  vctr vct$ii 0 1 0
            -    -    -    -    -    -    -    -    -    -    -    -    -    -
 input-  sdef push_loading$ii vct$ii $ii $ii+1 1 1
     Additional element faces loaded=         1
            -    -    -    -    -    -    -    -    -    -    -    -    -    -
 input-  end
          165 element surfaces loaded due to all SDEF commands
            -    -    -    -    -    -    -    -    -    -    -    -    -    -
 input- end$ push_loop
            -    -    -    -    -    -    -    -    -    -    -    -    -    -
 input- symb #get { rxcrd rycrd rzcrd } crdelem $ii 1
          previous definition of rxcrd                (  real   ) =  0.4939940E-02
          current  definition of rxcrd                (  real   ) =  0.4969970E-02
          previous definition of rycrd                (  real   ) =  0.1501501E-04
          current  definition of rycrd                (  real   ) =  0.1501501E-04
          previous definition of rzcrd                (  real   ) =   0.000000    
          current  definition of rzcrd                (  real   ) =   0.000000    
            -    -    -    -    -    -    -    -    -    -    -    -    -    -
 input- symb #get { push_scale } histval spatial_data $rxcrd
          previous definition of push_scale           (  real   ) =   0.000000    
          current  definition of push_scale           (  real   ) =   0.000000    
            -    -    -    -    -    -    -    -    -    -    -    -    -    -
 input- plod
            -    -    -    -    -    -    -    -    -    -    -    -    -    -
 input-  pdef push_loading$ii func $push_scale
            -    -    -    -    -    -    -    -    -    -    -    -    -    -
 input-  vctr vct$ii 0 1 0
            -    -    -    -    -    -    -    -    -    -    -    -    -    -
 input-  sdef push_loading$ii vct$ii $ii $ii+1 1 1
     Additional element faces loaded=         1
            -    -    -    -    -    -    -    -    -    -    -    -    -    -
 input-  end
          166 element surfaces loaded due to all SDEF commands
            -    -    -    -    -    -    -    -    -    -    -    -    -    -
 input- end$ push_loop
            -    -    -    -    -    -    -    -    -    -    -    -    -    -
 input- symb #get { rxcrd rycrd rzcrd } crdelem $ii 1
          previous definition of rxcrd                (  real   ) =  0.4969970E-02
          current  definition of rxcrd                (  real   ) =  0.5000000E-02
          previous definition of rycrd                (  real   ) =  0.1501501E-04
          current  definition of rycrd                (  real   ) =  0.1501501E-04
          previous definition of rzcrd                (  real   ) =   0.000000    
          current  definition of rzcrd                (  real   ) =   0.000000    
            -    -    -    -    -    -    -    -    -    -    -    -    -    -
 input- symb #get { push_scale } histval spatial_data $rxcrd
          previous definition of push_scale           (  real   ) =   0.000000    
          current  definition of push_scale           (  real   ) =   0.000000    
            -    -    -    -    -    -    -    -    -    -    -    -    -    -
 input- plod
            -    -    -    -    -    -    -    -    -    -    -    -    -    -
 input-  pdef push_loading$ii func $push_scale
            -    -    -    -    -    -    -    -    -    -    -    -    -    -
 input-  vctr vct$ii 0 1 0
            -    -    -    -    -    -    -    -    -    -    -    -    -    -
 input-  sdef push_loading$ii vct$ii $ii $ii+1 1 1
     Additional element faces loaded=         1
            -    -    -    -    -    -    -    -    -    -    -    -    -    -
 input-  end
          167 element surfaces loaded due to all SDEF commands
            -    -    -    -    -    -    -    -    -    -    -    -    -    -
 input- end$ push_loop
            -    -    -    -    -    -    -    -    -    -    -    -    -    -
 input- symb #get { rxcrd rycrd rzcrd } crdelem $ii 1
          previous definition of rxcrd                (  real   ) =  0.5000000E-02
          current  definition of rxcrd                (  real   ) =  0.5030029E-02
          previous definition of rycrd                (  real   ) =  0.1501501E-04
          current  definition of rycrd                (  real   ) =  0.1501501E-04
          previous definition of rzcrd                (  real   ) =   0.000000    
          current  definition of rzcrd                (  real   ) =   0.000000    
            -    -    -    -    -    -    -    -    -    -    -    -    -    -
 input- symb #get { push_scale } histval spatial_data $rxcrd
          previous definition of push_scale           (  real   ) =   0.000000    
          current  definition of push_scale           (  real   ) =   0.000000    
            -    -    -    -    -    -    -    -    -    -    -    -    -    -
 input- plod
            -    -    -    -    -    -    -    -    -    -    -    -    -    -
 input-  pdef push_loading$ii func $push_scale
            -    -    -    -    -    -    -    -    -    -    -    -    -    -
 input-  vctr vct$ii 0 1 0
            -    -    -    -    -    -    -    -    -    -    -    -    -    -
 input-  sdef push_loading$ii vct$ii $ii $ii+1 1 1
     Additional element faces loaded=         1
            -    -    -    -    -    -    -    -    -    -    -    -    -    -
 input-  end
          168 element surfaces loaded due to all SDEF commands
            -    -    -    -    -    -    -    -    -    -    -    -    -    -
 input- end$ push_loop
            -    -    -    -    -    -    -    -    -    -    -    -    -    -
 input- symb #get { rxcrd rycrd rzcrd } crdelem $ii 1
          previous definition of rxcrd                (  real   ) =  0.5030029E-02
          current  definition of rxcrd                (  real   ) =  0.5060060E-02
          previous definition of rycrd                (  real   ) =  0.1501501E-04
          current  definition of rycrd                (  real   ) =  0.1501501E-04
          previous definition of rzcrd                (  real   ) =   0.000000    
          current  definition of rzcrd                (  real   ) =   0.000000    
            -    -    -    -    -    -    -    -    -    -    -    -    -    -
 input- symb #get { push_scale } histval spatial_data $rxcrd
          previous definition of push_scale           (  real   ) =   0.000000    
          current  definition of push_scale           (  real   ) =   0.000000    
            -    -    -    -    -    -    -    -    -    -    -    -    -    -
 input- plod
            -    -    -    -    -    -    -    -    -    -    -    -    -    -
 input-  pdef push_loading$ii func $push_scale
            -    -    -    -    -    -    -    -    -    -    -    -    -    -
 input-  vctr vct$ii 0 1 0
            -    -    -    -    -    -    -    -    -    -    -    -    -    -
 input-  sdef push_loading$ii vct$ii $ii $ii+1 1 1
     Additional element faces loaded=         1
            -    -    -    -    -    -    -    -    -    -    -    -    -    -
 input-  end
          169 element surfaces loaded due to all SDEF commands
            -    -    -    -    -    -    -    -    -    -    -    -    -    -
 input- end$ push_loop
            -    -    -    -    -    -    -    -    -    -    -    -    -    -
 input- symb #get { rxcrd rycrd rzcrd } crdelem $ii 1
          previous definition of rxcrd                (  real   ) =  0.5060060E-02
          current  definition of rxcrd                (  real   ) =  0.5090090E-02
          previous definition of rycrd                (  real   ) =  0.1501501E-04
          current  definition of rycrd                (  real   ) =  0.1501501E-04
          previous definition of rzcrd                (  real   ) =   0.000000    
          current  definition of rzcrd                (  real   ) =   0.000000    
            -    -    -    -    -    -    -    -    -    -    -    -    -    -
 input- symb #get { push_scale } histval spatial_data $rxcrd
          previous definition of push_scale           (  real   ) =   0.000000    
          current  definition of push_scale           (  real   ) =   0.000000    
            -    -    -    -    -    -    -    -    -    -    -    -    -    -
 input- plod
            -    -    -    -    -    -    -    -    -    -    -    -    -    -
 input-  pdef push_loading$ii func $push_scale
            -    -    -    -    -    -    -    -    -    -    -    -    -    -
 input-  vctr vct$ii 0 1 0
            -    -    -    -    -    -    -    -    -    -    -    -    -    -
 input-  sdef push_loading$ii vct$ii $ii $ii+1 1 1
     Additional element faces loaded=         1
            -    -    -    -    -    -    -    -    -    -    -    -    -    -
 input-  end
          170 element surfaces loaded due to all SDEF commands
            -    -    -    -    -    -    -    -    -    -    -    -    -    -
 input- end$ push_loop
            -    -    -    -    -    -    -    -    -    -    -    -    -    -
 input- symb #get { rxcrd rycrd rzcrd } crdelem $ii 1
          previous definition of rxcrd                (  real   ) =  0.5090090E-02
          current  definition of rxcrd                (  real   ) =  0.5120120E-02
          previous definition of rycrd                (  real   ) =  0.1501501E-04
          current  definition of rycrd                (  real   ) =  0.1501501E-04
          previous definition of rzcrd                (  real   ) =   0.000000    
          current  definition of rzcrd                (  real   ) =   0.000000    
            -    -    -    -    -    -    -    -    -    -    -    -    -    -
 input- symb #get { push_scale } histval spatial_data $rxcrd
          previous definition of push_scale           (  real   ) =   0.000000    
          current  definition of push_scale           (  real   ) =   0.000000    
            -    -    -    -    -    -    -    -    -    -    -    -    -    -
 input- plod
            -    -    -    -    -    -    -    -    -    -    -    -    -    -
 input-  pdef push_loading$ii func $push_scale
            -    -    -    -    -    -    -    -    -    -    -    -    -    -
 input-  vctr vct$ii 0 1 0
            -    -    -    -    -    -    -    -    -    -    -    -    -    -
 input-  sdef push_loading$ii vct$ii $ii $ii+1 1 1
     Additional element faces loaded=         1
            -    -    -    -    -    -    -    -    -    -    -    -    -    -
 input-  end
          171 element surfaces loaded due to all SDEF commands
            -    -    -    -    -    -    -    -    -    -    -    -    -    -
 input- end$ push_loop
            -    -    -    -    -    -    -    -    -    -    -    -    -    -
 input- symb #get { rxcrd rycrd rzcrd } crdelem $ii 1
          previous definition of rxcrd                (  real   ) =  0.5120120E-02
          current  definition of rxcrd                (  real   ) =  0.5150150E-02
          previous definition of rycrd                (  real   ) =  0.1501501E-04
          current  definition of rycrd                (  real   ) =  0.1501501E-04
          previous definition of rzcrd                (  real   ) =   0.000000    
          current  definition of rzcrd                (  real   ) =   0.000000    
            -    -    -    -    -    -    -    -    -    -    -    -    -    -
 input- symb #get { push_scale } histval spatial_data $rxcrd
          previous definition of push_scale           (  real   ) =   0.000000    
          current  definition of push_scale           (  real   ) =   0.000000    
            -    -    -    -    -    -    -    -    -    -    -    -    -    -
 input- plod
            -    -    -    -    -    -    -    -    -    -    -    -    -    -
 input-  pdef push_loading$ii func $push_scale
            -    -    -    -    -    -    -    -    -    -    -    -    -    -
 input-  vctr vct$ii 0 1 0
            -    -    -    -    -    -    -    -    -    -    -    -    -    -
 input-  sdef push_loading$ii vct$ii $ii $ii+1 1 1
     Additional element faces loaded=         1
            -    -    -    -    -    -    -    -    -    -    -    -    -    -
 input-  end
          172 element surfaces loaded due to all SDEF commands
            -    -    -    -    -    -    -    -    -    -    -    -    -    -
 input- end$ push_loop
            -    -    -    -    -    -    -    -    -    -    -    -    -    -
 input- symb #get { rxcrd rycrd rzcrd } crdelem $ii 1
          previous definition of rxcrd                (  real   ) =  0.5150150E-02
          current  definition of rxcrd                (  real   ) =  0.5180180E-02
          previous definition of rycrd                (  real   ) =  0.1501501E-04
          current  definition of rycrd                (  real   ) =  0.1501501E-04
          previous definition of rzcrd                (  real   ) =   0.000000    
          current  definition of rzcrd                (  real   ) =   0.000000    
            -    -    -    -    -    -    -    -    -    -    -    -    -    -
 input- symb #get { push_scale } histval spatial_data $rxcrd
          previous definition of push_scale           (  real   ) =   0.000000    
          current  definition of push_scale           (  real   ) =   0.000000    
            -    -    -    -    -    -    -    -    -    -    -    -    -    -
 input- plod
            -    -    -    -    -    -    -    -    -    -    -    -    -    -
 input-  pdef push_loading$ii func $push_scale
            -    -    -    -    -    -    -    -    -    -    -    -    -    -
 input-  vctr vct$ii 0 1 0
            -    -    -    -    -    -    -    -    -    -    -    -    -    -
 input-  sdef push_loading$ii vct$ii $ii $ii+1 1 1
     Additional element faces loaded=         1
            -    -    -    -    -    -    -    -    -    -    -    -    -    -
 input-  end
          173 element surfaces loaded due to all SDEF commands
            -    -    -    -    -    -    -    -    -    -    -    -    -    -
 input- end$ push_loop
            -    -    -    -    -    -    -    -    -    -    -    -    -    -
 input- symb #get { rxcrd rycrd rzcrd } crdelem $ii 1
          previous definition of rxcrd                (  real   ) =  0.5180180E-02
          current  definition of rxcrd                (  real   ) =  0.5210210E-02
          previous definition of rycrd                (  real   ) =  0.1501501E-04
          current  definition of rycrd                (  real   ) =  0.1501501E-04
          previous definition of rzcrd                (  real   ) =   0.000000    
          current  definition of rzcrd                (  real   ) =   0.000000    
            -    -    -    -    -    -    -    -    -    -    -    -    -    -
 input- symb #get { push_scale } histval spatial_data $rxcrd
          previous definition of push_scale           (  real   ) =   0.000000    
          current  definition of push_scale           (  real   ) =   0.000000    
            -    -    -    -    -    -    -    -    -    -    -    -    -    -
 input- plod
            -    -    -    -    -    -    -    -    -    -    -    -    -    -
 input-  pdef push_loading$ii func $push_scale
            -    -    -    -    -    -    -    -    -    -    -    -    -    -
 input-  vctr vct$ii 0 1 0
            -    -    -    -    -    -    -    -    -    -    -    -    -    -
 input-  sdef push_loading$ii vct$ii $ii $ii+1 1 1
     Additional element faces loaded=         1
            -    -    -    -    -    -    -    -    -    -    -    -    -    -
 input-  end
          174 element surfaces loaded due to all SDEF commands
            -    -    -    -    -    -    -    -    -    -    -    -    -    -
 input- end$ push_loop
            -    -    -    -    -    -    -    -    -    -    -    -    -    -
 input- symb #get { rxcrd rycrd rzcrd } crdelem $ii 1
          previous definition of rxcrd                (  real   ) =  0.5210210E-02
          current  definition of rxcrd                (  real   ) =  0.5240240E-02
          previous definition of rycrd                (  real   ) =  0.1501501E-04
          current  definition of rycrd                (  real   ) =  0.1501501E-04
          previous definition of rzcrd                (  real   ) =   0.000000    
          current  definition of rzcrd                (  real   ) =   0.000000    
            -    -    -    -    -    -    -    -    -    -    -    -    -    -
 input- symb #get { push_scale } histval spatial_data $rxcrd
          previous definition of push_scale           (  real   ) =   0.000000    
          current  definition of push_scale           (  real   ) =   0.000000    
            -    -    -    -    -    -    -    -    -    -    -    -    -    -
 input- plod
            -    -    -    -    -    -    -    -    -    -    -    -    -    -
 input-  pdef push_loading$ii func $push_scale
            -    -    -    -    -    -    -    -    -    -    -    -    -    -
 input-  vctr vct$ii 0 1 0
            -    -    -    -    -    -    -    -    -    -    -    -    -    -
 input-  sdef push_loading$ii vct$ii $ii $ii+1 1 1
     Additional element faces loaded=         1
            -    -    -    -    -    -    -    -    -    -    -    -    -    -
 input-  end
          175 element surfaces loaded due to all SDEF commands
            -    -    -    -    -    -    -    -    -    -    -    -    -    -
 input- end$ push_loop
            -    -    -    -    -    -    -    -    -    -    -    -    -    -
 input- symb #get { rxcrd rycrd rzcrd } crdelem $ii 1
          previous definition of rxcrd                (  real   ) =  0.5240240E-02
          current  definition of rxcrd                (  real   ) =  0.5270270E-02
          previous definition of rycrd                (  real   ) =  0.1501501E-04
          current  definition of rycrd                (  real   ) =  0.1501501E-04
          previous definition of rzcrd                (  real   ) =   0.000000    
          current  definition of rzcrd                (  real   ) =   0.000000    
            -    -    -    -    -    -    -    -    -    -    -    -    -    -
 input- symb #get { push_scale } histval spatial_data $rxcrd
          previous definition of push_scale           (  real   ) =   0.000000    
          current  definition of push_scale           (  real   ) =   0.000000    
            -    -    -    -    -    -    -    -    -    -    -    -    -    -
 input- plod
            -    -    -    -    -    -    -    -    -    -    -    -    -    -
 input-  pdef push_loading$ii func $push_scale
            -    -    -    -    -    -    -    -    -    -    -    -    -    -
 input-  vctr vct$ii 0 1 0
            -    -    -    -    -    -    -    -    -    -    -    -    -    -
 input-  sdef push_loading$ii vct$ii $ii $ii+1 1 1
     Additional element faces loaded=         1
            -    -    -    -    -    -    -    -    -    -    -    -    -    -
 input-  end
          176 element surfaces loaded due to all SDEF commands
            -    -    -    -    -    -    -    -    -    -    -    -    -    -
 input- end$ push_loop
            -    -    -    -    -    -    -    -    -    -    -    -    -    -
 input- symb #get { rxcrd rycrd rzcrd } crdelem $ii 1
          previous definition of rxcrd                (  real   ) =  0.5270270E-02
          current  definition of rxcrd                (  real   ) =  0.5300300E-02
          previous definition of rycrd                (  real   ) =  0.1501501E-04
          current  definition of rycrd                (  real   ) =  0.1501501E-04
          previous definition of rzcrd                (  real   ) =   0.000000    
          current  definition of rzcrd                (  real   ) =   0.000000    
            -    -    -    -    -    -    -    -    -    -    -    -    -    -
 input- symb #get { push_scale } histval spatial_data $rxcrd
          previous definition of push_scale           (  real   ) =   0.000000    
          current  definition of push_scale           (  real   ) =   0.000000    
            -    -    -    -    -    -    -    -    -    -    -    -    -    -
 input- plod
            -    -    -    -    -    -    -    -    -    -    -    -    -    -
 input-  pdef push_loading$ii func $push_scale
            -    -    -    -    -    -    -    -    -    -    -    -    -    -
 input-  vctr vct$ii 0 1 0
            -    -    -    -    -    -    -    -    -    -    -    -    -    -
 input-  sdef push_loading$ii vct$ii $ii $ii+1 1 1
     Additional element faces loaded=         1
            -    -    -    -    -    -    -    -    -    -    -    -    -    -
 input-  end
          177 element surfaces loaded due to all SDEF commands
            -    -    -    -    -    -    -    -    -    -    -    -    -    -
 input- end$ push_loop
            -    -    -    -    -    -    -    -    -    -    -    -    -    -
 input- symb #get { rxcrd rycrd rzcrd } crdelem $ii 1
          previous definition of rxcrd                (  real   ) =  0.5300300E-02
          current  definition of rxcrd                (  real   ) =  0.5330330E-02
          previous definition of rycrd                (  real   ) =  0.1501501E-04
          current  definition of rycrd                (  real   ) =  0.1501501E-04
          previous definition of rzcrd                (  real   ) =   0.000000    
          current  definition of rzcrd                (  real   ) =   0.000000    
            -    -    -    -    -    -    -    -    -    -    -    -    -    -
 input- symb #get { push_scale } histval spatial_data $rxcrd
          previous definition of push_scale           (  real   ) =   0.000000    
          current  definition of push_scale           (  real   ) =   0.000000    
            -    -    -    -    -    -    -    -    -    -    -    -    -    -
 input- plod
            -    -    -    -    -    -    -    -    -    -    -    -    -    -
 input-  pdef push_loading$ii func $push_scale
            -    -    -    -    -    -    -    -    -    -    -    -    -    -
 input-  vctr vct$ii 0 1 0
            -    -    -    -    -    -    -    -    -    -    -    -    -    -
 input-  sdef push_loading$ii vct$ii $ii $ii+1 1 1
     Additional element faces loaded=         1
            -    -    -    -    -    -    -    -    -    -    -    -    -    -
 input-  end
          178 element surfaces loaded due to all SDEF commands
            -    -    -    -    -    -    -    -    -    -    -    -    -    -
 input- end$ push_loop
            -    -    -    -    -    -    -    -    -    -    -    -    -    -
 input- symb #get { rxcrd rycrd rzcrd } crdelem $ii 1
          previous definition of rxcrd                (  real   ) =  0.5330330E-02
          current  definition of rxcrd                (  real   ) =  0.5360360E-02
          previous definition of rycrd                (  real   ) =  0.1501501E-04
          current  definition of rycrd                (  real   ) =  0.1501501E-04
          previous definition of rzcrd                (  real   ) =   0.000000    
          current  definition of rzcrd                (  real   ) =   0.000000    
            -    -    -    -    -    -    -    -    -    -    -    -    -    -
 input- symb #get { push_scale } histval spatial_data $rxcrd
          previous definition of push_scale           (  real   ) =   0.000000    
          current  definition of push_scale           (  real   ) =   0.000000    
            -    -    -    -    -    -    -    -    -    -    -    -    -    -
 input- plod
            -    -    -    -    -    -    -    -    -    -    -    -    -    -
 input-  pdef push_loading$ii func $push_scale
            -    -    -    -    -    -    -    -    -    -    -    -    -    -
 input-  vctr vct$ii 0 1 0
            -    -    -    -    -    -    -    -    -    -    -    -    -    -
 input-  sdef push_loading$ii vct$ii $ii $ii+1 1 1
     Additional element faces loaded=         1
            -    -    -    -    -    -    -    -    -    -    -    -    -    -
 input-  end
          179 element surfaces loaded due to all SDEF commands
            -    -    -    -    -    -    -    -    -    -    -    -    -    -
 input- end$ push_loop
            -    -    -    -    -    -    -    -    -    -    -    -    -    -
 input- symb #get { rxcrd rycrd rzcrd } crdelem $ii 1
          previous definition of rxcrd                (  real   ) =  0.5360360E-02
          current  definition of rxcrd                (  real   ) =  0.5390390E-02
          previous definition of rycrd                (  real   ) =  0.1501501E-04
          current  definition of rycrd                (  real   ) =  0.1501501E-04
          previous definition of rzcrd                (  real   ) =   0.000000    
          current  definition of rzcrd                (  real   ) =   0.000000    
            -    -    -    -    -    -    -    -    -    -    -    -    -    -
 input- symb #get { push_scale } histval spatial_data $rxcrd
          previous definition of push_scale           (  real   ) =   0.000000    
          current  definition of push_scale           (  real   ) =   0.000000    
            -    -    -    -    -    -    -    -    -    -    -    -    -    -
 input- plod
            -    -    -    -    -    -    -    -    -    -    -    -    -    -
 input-  pdef push_loading$ii func $push_scale
            -    -    -    -    -    -    -    -    -    -    -    -    -    -
 input-  vctr vct$ii 0 1 0
            -    -    -    -    -    -    -    -    -    -    -    -    -    -
 input-  sdef push_loading$ii vct$ii $ii $ii+1 1 1
     Additional element faces loaded=         1
            -    -    -    -    -    -    -    -    -    -    -    -    -    -
 input-  end
          180 element surfaces loaded due to all SDEF commands
            -    -    -    -    -    -    -    -    -    -    -    -    -    -
 input- end$ push_loop
            -    -    -    -    -    -    -    -    -    -    -    -    -    -
 input- symb #get { rxcrd rycrd rzcrd } crdelem $ii 1
          previous definition of rxcrd                (  real   ) =  0.5390390E-02
          current  definition of rxcrd                (  real   ) =  0.5420420E-02
          previous definition of rycrd                (  real   ) =  0.1501501E-04
          current  definition of rycrd                (  real   ) =  0.1501501E-04
          previous definition of rzcrd                (  real   ) =   0.000000    
          current  definition of rzcrd                (  real   ) =   0.000000    
            -    -    -    -    -    -    -    -    -    -    -    -    -    -
 input- symb #get { push_scale } histval spatial_data $rxcrd
          previous definition of push_scale           (  real   ) =   0.000000    
          current  definition of push_scale           (  real   ) =   0.000000    
            -    -    -    -    -    -    -    -    -    -    -    -    -    -
 input- plod
            -    -    -    -    -    -    -    -    -    -    -    -    -    -
 input-  pdef push_loading$ii func $push_scale
            -    -    -    -    -    -    -    -    -    -    -    -    -    -
 input-  vctr vct$ii 0 1 0
            -    -    -    -    -    -    -    -    -    -    -    -    -    -
 input-  sdef push_loading$ii vct$ii $ii $ii+1 1 1
     Additional element faces loaded=         1
            -    -    -    -    -    -    -    -    -    -    -    -    -    -
 input-  end
          181 element surfaces loaded due to all SDEF commands
            -    -    -    -    -    -    -    -    -    -    -    -    -    -
 input- end$ push_loop
            -    -    -    -    -    -    -    -    -    -    -    -    -    -
 input- symb #get { rxcrd rycrd rzcrd } crdelem $ii 1
          previous definition of rxcrd                (  real   ) =  0.5420420E-02
          current  definition of rxcrd                (  real   ) =  0.5450450E-02
          previous definition of rycrd                (  real   ) =  0.1501501E-04
          current  definition of rycrd                (  real   ) =  0.1501501E-04
          previous definition of rzcrd                (  real   ) =   0.000000    
          current  definition of rzcrd                (  real   ) =   0.000000    
            -    -    -    -    -    -    -    -    -    -    -    -    -    -
 input- symb #get { push_scale } histval spatial_data $rxcrd
          previous definition of push_scale           (  real   ) =   0.000000    
          current  definition of push_scale           (  real   ) =   0.000000    
            -    -    -    -    -    -    -    -    -    -    -    -    -    -
 input- plod
            -    -    -    -    -    -    -    -    -    -    -    -    -    -
 input-  pdef push_loading$ii func $push_scale
            -    -    -    -    -    -    -    -    -    -    -    -    -    -
 input-  vctr vct$ii 0 1 0
            -    -    -    -    -    -    -    -    -    -    -    -    -    -
 input-  sdef push_loading$ii vct$ii $ii $ii+1 1 1
     Additional element faces loaded=         1
            -    -    -    -    -    -    -    -    -    -    -    -    -    -
 input-  end
          182 element surfaces loaded due to all SDEF commands
            -    -    -    -    -    -    -    -    -    -    -    -    -    -
 input- end$ push_loop
            -    -    -    -    -    -    -    -    -    -    -    -    -    -
 input- symb #get { rxcrd rycrd rzcrd } crdelem $ii 1
          previous definition of rxcrd                (  real   ) =  0.5450450E-02
          current  definition of rxcrd                (  real   ) =  0.5480480E-02
          previous definition of rycrd                (  real   ) =  0.1501501E-04
          current  definition of rycrd                (  real   ) =  0.1501501E-04
          previous definition of rzcrd                (  real   ) =   0.000000    
          current  definition of rzcrd                (  real   ) =   0.000000    
            -    -    -    -    -    -    -    -    -    -    -    -    -    -
 input- symb #get { push_scale } histval spatial_data $rxcrd
          previous definition of push_scale           (  real   ) =   0.000000    
          current  definition of push_scale           (  real   ) =   0.000000    
            -    -    -    -    -    -    -    -    -    -    -    -    -    -
 input- plod
            -    -    -    -    -    -    -    -    -    -    -    -    -    -
 input-  pdef push_loading$ii func $push_scale
            -    -    -    -    -    -    -    -    -    -    -    -    -    -
 input-  vctr vct$ii 0 1 0
            -    -    -    -    -    -    -    -    -    -    -    -    -    -
 input-  sdef push_loading$ii vct$ii $ii $ii+1 1 1
     Additional element faces loaded=         1
            -    -    -    -    -    -    -    -    -    -    -    -    -    -
 input-  end
          183 element surfaces loaded due to all SDEF commands
            -    -    -    -    -    -    -    -    -    -    -    -    -    -
 input- end$ push_loop
            -    -    -    -    -    -    -    -    -    -    -    -    -    -
 input- symb #get { rxcrd rycrd rzcrd } crdelem $ii 1
          previous definition of rxcrd                (  real   ) =  0.5480480E-02
          current  definition of rxcrd                (  real   ) =  0.5510510E-02
          previous definition of rycrd                (  real   ) =  0.1501501E-04
          current  definition of rycrd                (  real   ) =  0.1501501E-04
          previous definition of rzcrd                (  real   ) =   0.000000    
          current  definition of rzcrd                (  real   ) =   0.000000    
            -    -    -    -    -    -    -    -    -    -    -    -    -    -
 input- symb #get { push_scale } histval spatial_data $rxcrd
          previous definition of push_scale           (  real   ) =   0.000000    
          current  definition of push_scale           (  real   ) =   0.000000    
            -    -    -    -    -    -    -    -    -    -    -    -    -    -
 input- plod
            -    -    -    -    -    -    -    -    -    -    -    -    -    -
 input-  pdef push_loading$ii func $push_scale
            -    -    -    -    -    -    -    -    -    -    -    -    -    -
 input-  vctr vct$ii 0 1 0
            -    -    -    -    -    -    -    -    -    -    -    -    -    -
 input-  sdef push_loading$ii vct$ii $ii $ii+1 1 1
     Additional element faces loaded=         1
            -    -    -    -    -    -    -    -    -    -    -    -    -    -
 input-  end
          184 element surfaces loaded due to all SDEF commands
            -    -    -    -    -    -    -    -    -    -    -    -    -    -
 input- end$ push_loop
            -    -    -    -    -    -    -    -    -    -    -    -    -    -
 input- symb #get { rxcrd rycrd rzcrd } crdelem $ii 1
          previous definition of rxcrd                (  real   ) =  0.5510510E-02
          current  definition of rxcrd                (  real   ) =  0.5540540E-02
          previous definition of rycrd                (  real   ) =  0.1501501E-04
          current  definition of rycrd                (  real   ) =  0.1501501E-04
          previous definition of rzcrd                (  real   ) =   0.000000    
          current  definition of rzcrd                (  real   ) =   0.000000    
            -    -    -    -    -    -    -    -    -    -    -    -    -    -
 input- symb #get { push_scale } histval spatial_data $rxcrd
          previous definition of push_scale           (  real   ) =   0.000000    
          current  definition of push_scale           (  real   ) =   0.000000    
            -    -    -    -    -    -    -    -    -    -    -    -    -    -
 input- plod
            -    -    -    -    -    -    -    -    -    -    -    -    -    -
 input-  pdef push_loading$ii func $push_scale
            -    -    -    -    -    -    -    -    -    -    -    -    -    -
 input-  vctr vct$ii 0 1 0
            -    -    -    -    -    -    -    -    -    -    -    -    -    -
 input-  sdef push_loading$ii vct$ii $ii $ii+1 1 1
     Additional element faces loaded=         1
            -    -    -    -    -    -    -    -    -    -    -    -    -    -
 input-  end
          185 element surfaces loaded due to all SDEF commands
            -    -    -    -    -    -    -    -    -    -    -    -    -    -
 input- end$ push_loop
            -    -    -    -    -    -    -    -    -    -    -    -    -    -
 input- symb #get { rxcrd rycrd rzcrd } crdelem $ii 1
          previous definition of rxcrd                (  real   ) =  0.5540540E-02
          current  definition of rxcrd                (  real   ) =  0.5570570E-02
          previous definition of rycrd                (  real   ) =  0.1501501E-04
          current  definition of rycrd                (  real   ) =  0.1501501E-04
          previous definition of rzcrd                (  real   ) =   0.000000    
          current  definition of rzcrd                (  real   ) =   0.000000    
            -    -    -    -    -    -    -    -    -    -    -    -    -    -
 input- symb #get { push_scale } histval spatial_data $rxcrd
          previous definition of push_scale           (  real   ) =   0.000000    
          current  definition of push_scale           (  real   ) =   0.000000    
            -    -    -    -    -    -    -    -    -    -    -    -    -    -
 input- plod
            -    -    -    -    -    -    -    -    -    -    -    -    -    -
 input-  pdef push_loading$ii func $push_scale
            -    -    -    -    -    -    -    -    -    -    -    -    -    -
 input-  vctr vct$ii 0 1 0
            -    -    -    -    -    -    -    -    -    -    -    -    -    -
 input-  sdef push_loading$ii vct$ii $ii $ii+1 1 1
     Additional element faces loaded=         1
            -    -    -    -    -    -    -    -    -    -    -    -    -    -
 input-  end
          186 element surfaces loaded due to all SDEF commands
            -    -    -    -    -    -    -    -    -    -    -    -    -    -
 input- end$ push_loop
            -    -    -    -    -    -    -    -    -    -    -    -    -    -
 input- symb #get { rxcrd rycrd rzcrd } crdelem $ii 1
          previous definition of rxcrd                (  real   ) =  0.5570570E-02
          current  definition of rxcrd                (  real   ) =  0.5600601E-02
          previous definition of rycrd                (  real   ) =  0.1501501E-04
          current  definition of rycrd                (  real   ) =  0.1501501E-04
          previous definition of rzcrd                (  real   ) =   0.000000    
          current  definition of rzcrd                (  real   ) =   0.000000    
            -    -    -    -    -    -    -    -    -    -    -    -    -    -
 input- symb #get { push_scale } histval spatial_data $rxcrd
          previous definition of push_scale           (  real   ) =   0.000000    
          current  definition of push_scale           (  real   ) =   0.000000    
            -    -    -    -    -    -    -    -    -    -    -    -    -    -
 input- plod
            -    -    -    -    -    -    -    -    -    -    -    -    -    -
 input-  pdef push_loading$ii func $push_scale
            -    -    -    -    -    -    -    -    -    -    -    -    -    -
 input-  vctr vct$ii 0 1 0
            -    -    -    -    -    -    -    -    -    -    -    -    -    -
 input-  sdef push_loading$ii vct$ii $ii $ii+1 1 1
     Additional element faces loaded=         1
            -    -    -    -    -    -    -    -    -    -    -    -    -    -
 input-  end
          187 element surfaces loaded due to all SDEF commands
            -    -    -    -    -    -    -    -    -    -    -    -    -    -
 input- end$ push_loop
            -    -    -    -    -    -    -    -    -    -    -    -    -    -
 input- symb #get { rxcrd rycrd rzcrd } crdelem $ii 1
          previous definition of rxcrd                (  real   ) =  0.5600601E-02
          current  definition of rxcrd                (  real   ) =  0.5630631E-02
          previous definition of rycrd                (  real   ) =  0.1501501E-04
          current  definition of rycrd                (  real   ) =  0.1501501E-04
          previous definition of rzcrd                (  real   ) =   0.000000    
          current  definition of rzcrd                (  real   ) =   0.000000    
            -    -    -    -    -    -    -    -    -    -    -    -    -    -
 input- symb #get { push_scale } histval spatial_data $rxcrd
          previous definition of push_scale           (  real   ) =   0.000000    
          current  definition of push_scale           (  real   ) =   0.000000    
            -    -    -    -    -    -    -    -    -    -    -    -    -    -
 input- plod
            -    -    -    -    -    -    -    -    -    -    -    -    -    -
 input-  pdef push_loading$ii func $push_scale
            -    -    -    -    -    -    -    -    -    -    -    -    -    -
 input-  vctr vct$ii 0 1 0
            -    -    -    -    -    -    -    -    -    -    -    -    -    -
 input-  sdef push_loading$ii vct$ii $ii $ii+1 1 1
     Additional element faces loaded=         1
            -    -    -    -    -    -    -    -    -    -    -    -    -    -
 input-  end
          188 element surfaces loaded due to all SDEF commands
            -    -    -    -    -    -    -    -    -    -    -    -    -    -
 input- end$ push_loop
            -    -    -    -    -    -    -    -    -    -    -    -    -    -
 input- symb #get { rxcrd rycrd rzcrd } crdelem $ii 1
          previous definition of rxcrd                (  real   ) =  0.5630631E-02
          current  definition of rxcrd                (  real   ) =  0.5660661E-02
          previous definition of rycrd                (  real   ) =  0.1501501E-04
          current  definition of rycrd                (  real   ) =  0.1501501E-04
          previous definition of rzcrd                (  real   ) =   0.000000    
          current  definition of rzcrd                (  real   ) =   0.000000    
            -    -    -    -    -    -    -    -    -    -    -    -    -    -
 input- symb #get { push_scale } histval spatial_data $rxcrd
          previous definition of push_scale           (  real   ) =   0.000000    
          current  definition of push_scale           (  real   ) =   0.000000    
            -    -    -    -    -    -    -    -    -    -    -    -    -    -
 input- plod
            -    -    -    -    -    -    -    -    -    -    -    -    -    -
 input-  pdef push_loading$ii func $push_scale
            -    -    -    -    -    -    -    -    -    -    -    -    -    -
 input-  vctr vct$ii 0 1 0
            -    -    -    -    -    -    -    -    -    -    -    -    -    -
 input-  sdef push_loading$ii vct$ii $ii $ii+1 1 1
     Additional element faces loaded=         1
            -    -    -    -    -    -    -    -    -    -    -    -    -    -
 input-  end
          189 element surfaces loaded due to all SDEF commands
            -    -    -    -    -    -    -    -    -    -    -    -    -    -
 input- end$ push_loop
            -    -    -    -    -    -    -    -    -    -    -    -    -    -
 input- symb #get { rxcrd rycrd rzcrd } crdelem $ii 1
          previous definition of rxcrd                (  real   ) =  0.5660661E-02
          current  definition of rxcrd                (  real   ) =  0.5690690E-02
          previous definition of rycrd                (  real   ) =  0.1501501E-04
          current  definition of rycrd                (  real   ) =  0.1501501E-04
          previous definition of rzcrd                (  real   ) =   0.000000    
          current  definition of rzcrd                (  real   ) =   0.000000    
            -    -    -    -    -    -    -    -    -    -    -    -    -    -
 input- symb #get { push_scale } histval spatial_data $rxcrd
          previous definition of push_scale           (  real   ) =   0.000000    
          current  definition of push_scale           (  real   ) =   0.000000    
            -    -    -    -    -    -    -    -    -    -    -    -    -    -
 input- plod
            -    -    -    -    -    -    -    -    -    -    -    -    -    -
 input-  pdef push_loading$ii func $push_scale
            -    -    -    -    -    -    -    -    -    -    -    -    -    -
 input-  vctr vct$ii 0 1 0
            -    -    -    -    -    -    -    -    -    -    -    -    -    -
 input-  sdef push_loading$ii vct$ii $ii $ii+1 1 1
     Additional element faces loaded=         1
            -    -    -    -    -    -    -    -    -    -    -    -    -    -
 input-  end
          190 element surfaces loaded due to all SDEF commands
            -    -    -    -    -    -    -    -    -    -    -    -    -    -
 input- end$ push_loop
            -    -    -    -    -    -    -    -    -    -    -    -    -    -
 input- symb #get { rxcrd rycrd rzcrd } crdelem $ii 1
          previous definition of rxcrd                (  real   ) =  0.5690690E-02
          current  definition of rxcrd                (  real   ) =  0.5720721E-02
          previous definition of rycrd                (  real   ) =  0.1501501E-04
          current  definition of rycrd                (  real   ) =  0.1501501E-04
          previous definition of rzcrd                (  real   ) =   0.000000    
          current  definition of rzcrd                (  real   ) =   0.000000    
            -    -    -    -    -    -    -    -    -    -    -    -    -    -
 input- symb #get { push_scale } histval spatial_data $rxcrd
          previous definition of push_scale           (  real   ) =   0.000000    
          current  definition of push_scale           (  real   ) =   0.000000    
            -    -    -    -    -    -    -    -    -    -    -    -    -    -
 input- plod
            -    -    -    -    -    -    -    -    -    -    -    -    -    -
 input-  pdef push_loading$ii func $push_scale
            -    -    -    -    -    -    -    -    -    -    -    -    -    -
 input-  vctr vct$ii 0 1 0
            -    -    -    -    -    -    -    -    -    -    -    -    -    -
 input-  sdef push_loading$ii vct$ii $ii $ii+1 1 1
     Additional element faces loaded=         1
            -    -    -    -    -    -    -    -    -    -    -    -    -    -
 input-  end
          191 element surfaces loaded due to all SDEF commands
            -    -    -    -    -    -    -    -    -    -    -    -    -    -
 input- end$ push_loop
            -    -    -    -    -    -    -    -    -    -    -    -    -    -
 input- symb #get { rxcrd rycrd rzcrd } crdelem $ii 1
          previous definition of rxcrd                (  real   ) =  0.5720721E-02
          current  definition of rxcrd                (  real   ) =  0.5750750E-02
          previous definition of rycrd                (  real   ) =  0.1501501E-04
          current  definition of rycrd                (  real   ) =  0.1501501E-04
          previous definition of rzcrd                (  real   ) =   0.000000    
          current  definition of rzcrd                (  real   ) =   0.000000    
            -    -    -    -    -    -    -    -    -    -    -    -    -    -
 input- symb #get { push_scale } histval spatial_data $rxcrd
          previous definition of push_scale           (  real   ) =   0.000000    
          current  definition of push_scale           (  real   ) =   0.000000    
            -    -    -    -    -    -    -    -    -    -    -    -    -    -
 input- plod
            -    -    -    -    -    -    -    -    -    -    -    -    -    -
 input-  pdef push_loading$ii func $push_scale
            -    -    -    -    -    -    -    -    -    -    -    -    -    -
 input-  vctr vct$ii 0 1 0
            -    -    -    -    -    -    -    -    -    -    -    -    -    -
 input-  sdef push_loading$ii vct$ii $ii $ii+1 1 1
     Additional element faces loaded=         1
            -    -    -    -    -    -    -    -    -    -    -    -    -    -
 input-  end
          192 element surfaces loaded due to all SDEF commands
            -    -    -    -    -    -    -    -    -    -    -    -    -    -
 input- end$ push_loop
            -    -    -    -    -    -    -    -    -    -    -    -    -    -
 input- symb #get { rxcrd rycrd rzcrd } crdelem $ii 1
          previous definition of rxcrd                (  real   ) =  0.5750750E-02
          current  definition of rxcrd                (  real   ) =  0.5780781E-02
          previous definition of rycrd                (  real   ) =  0.1501501E-04
          current  definition of rycrd                (  real   ) =  0.1501501E-04
          previous definition of rzcrd                (  real   ) =   0.000000    
          current  definition of rzcrd                (  real   ) =   0.000000    
            -    -    -    -    -    -    -    -    -    -    -    -    -    -
 input- symb #get { push_scale } histval spatial_data $rxcrd
          previous definition of push_scale           (  real   ) =   0.000000    
          current  definition of push_scale           (  real   ) =   0.000000    
            -    -    -    -    -    -    -    -    -    -    -    -    -    -
 input- plod
            -    -    -    -    -    -    -    -    -    -    -    -    -    -
 input-  pdef push_loading$ii func $push_scale
            -    -    -    -    -    -    -    -    -    -    -    -    -    -
 input-  vctr vct$ii 0 1 0
            -    -    -    -    -    -    -    -    -    -    -    -    -    -
 input-  sdef push_loading$ii vct$ii $ii $ii+1 1 1
     Additional element faces loaded=         1
            -    -    -    -    -    -    -    -    -    -    -    -    -    -
 input-  end
          193 element surfaces loaded due to all SDEF commands
            -    -    -    -    -    -    -    -    -    -    -    -    -    -
 input- end$ push_loop
            -    -    -    -    -    -    -    -    -    -    -    -    -    -
 input- symb #get { rxcrd rycrd rzcrd } crdelem $ii 1
          previous definition of rxcrd                (  real   ) =  0.5780781E-02
          current  definition of rxcrd                (  real   ) =  0.5810810E-02
          previous definition of rycrd                (  real   ) =  0.1501501E-04
          current  definition of rycrd                (  real   ) =  0.1501501E-04
          previous definition of rzcrd                (  real   ) =   0.000000    
          current  definition of rzcrd                (  real   ) =   0.000000    
            -    -    -    -    -    -    -    -    -    -    -    -    -    -
 input- symb #get { push_scale } histval spatial_data $rxcrd
          previous definition of push_scale           (  real   ) =   0.000000    
          current  definition of push_scale           (  real   ) =   0.000000    
            -    -    -    -    -    -    -    -    -    -    -    -    -    -
 input- plod
            -    -    -    -    -    -    -    -    -    -    -    -    -    -
 input-  pdef push_loading$ii func $push_scale
            -    -    -    -    -    -    -    -    -    -    -    -    -    -
 input-  vctr vct$ii 0 1 0
            -    -    -    -    -    -    -    -    -    -    -    -    -    -
 input-  sdef push_loading$ii vct$ii $ii $ii+1 1 1
     Additional element faces loaded=         1
            -    -    -    -    -    -    -    -    -    -    -    -    -    -
 input-  end
          194 element surfaces loaded due to all SDEF commands
            -    -    -    -    -    -    -    -    -    -    -    -    -    -
 input- end$ push_loop
            -    -    -    -    -    -    -    -    -    -    -    -    -    -
 input- symb #get { rxcrd rycrd rzcrd } crdelem $ii 1
          previous definition of rxcrd                (  real   ) =  0.5810810E-02
          current  definition of rxcrd                (  real   ) =  0.5840841E-02
          previous definition of rycrd                (  real   ) =  0.1501501E-04
          current  definition of rycrd                (  real   ) =  0.1501501E-04
          previous definition of rzcrd                (  real   ) =   0.000000    
          current  definition of rzcrd                (  real   ) =   0.000000    
            -    -    -    -    -    -    -    -    -    -    -    -    -    -
 input- symb #get { push_scale } histval spatial_data $rxcrd
          previous definition of push_scale           (  real   ) =   0.000000    
          current  definition of push_scale           (  real   ) =   0.000000    
            -    -    -    -    -    -    -    -    -    -    -    -    -    -
 input- plod
            -    -    -    -    -    -    -    -    -    -    -    -    -    -
 input-  pdef push_loading$ii func $push_scale
            -    -    -    -    -    -    -    -    -    -    -    -    -    -
 input-  vctr vct$ii 0 1 0
            -    -    -    -    -    -    -    -    -    -    -    -    -    -
 input-  sdef push_loading$ii vct$ii $ii $ii+1 1 1
     Additional element faces loaded=         1
            -    -    -    -    -    -    -    -    -    -    -    -    -    -
 input-  end
          195 element surfaces loaded due to all SDEF commands
            -    -    -    -    -    -    -    -    -    -    -    -    -    -
 input- end$ push_loop
            -    -    -    -    -    -    -    -    -    -    -    -    -    -
 input- symb #get { rxcrd rycrd rzcrd } crdelem $ii 1
          previous definition of rxcrd                (  real   ) =  0.5840841E-02
          current  definition of rxcrd                (  real   ) =  0.5870871E-02
          previous definition of rycrd                (  real   ) =  0.1501501E-04
          current  definition of rycrd                (  real   ) =  0.1501501E-04
          previous definition of rzcrd                (  real   ) =   0.000000    
          current  definition of rzcrd                (  real   ) =   0.000000    
            -    -    -    -    -    -    -    -    -    -    -    -    -    -
 input- symb #get { push_scale } histval spatial_data $rxcrd
          previous definition of push_scale           (  real   ) =   0.000000    
          current  definition of push_scale           (  real   ) =   0.000000    
            -    -    -    -    -    -    -    -    -    -    -    -    -    -
 input- plod
            -    -    -    -    -    -    -    -    -    -    -    -    -    -
 input-  pdef push_loading$ii func $push_scale
            -    -    -    -    -    -    -    -    -    -    -    -    -    -
 input-  vctr vct$ii 0 1 0
            -    -    -    -    -    -    -    -    -    -    -    -    -    -
 input-  sdef push_loading$ii vct$ii $ii $ii+1 1 1
     Additional element faces loaded=         1
            -    -    -    -    -    -    -    -    -    -    -    -    -    -
 input-  end
          196 element surfaces loaded due to all SDEF commands
            -    -    -    -    -    -    -    -    -    -    -    -    -    -
 input- end$ push_loop
            -    -    -    -    -    -    -    -    -    -    -    -    -    -
 input- symb #get { rxcrd rycrd rzcrd } crdelem $ii 1
          previous definition of rxcrd                (  real   ) =  0.5870871E-02
          current  definition of rxcrd                (  real   ) =  0.5900901E-02
          previous definition of rycrd                (  real   ) =  0.1501501E-04
          current  definition of rycrd                (  real   ) =  0.1501501E-04
          previous definition of rzcrd                (  real   ) =   0.000000    
          current  definition of rzcrd                (  real   ) =   0.000000    
            -    -    -    -    -    -    -    -    -    -    -    -    -    -
 input- symb #get { push_scale } histval spatial_data $rxcrd
          previous definition of push_scale           (  real   ) =   0.000000    
          current  definition of push_scale           (  real   ) =   0.000000    
            -    -    -    -    -    -    -    -    -    -    -    -    -    -
 input- plod
            -    -    -    -    -    -    -    -    -    -    -    -    -    -
 input-  pdef push_loading$ii func $push_scale
            -    -    -    -    -    -    -    -    -    -    -    -    -    -
 input-  vctr vct$ii 0 1 0
            -    -    -    -    -    -    -    -    -    -    -    -    -    -
 input-  sdef push_loading$ii vct$ii $ii $ii+1 1 1
     Additional element faces loaded=         1
            -    -    -    -    -    -    -    -    -    -    -    -    -    -
 input-  end
          197 element surfaces loaded due to all SDEF commands
            -    -    -    -    -    -    -    -    -    -    -    -    -    -
 input- end$ push_loop
            -    -    -    -    -    -    -    -    -    -    -    -    -    -
 input- symb #get { rxcrd rycrd rzcrd } crdelem $ii 1
          previous definition of rxcrd                (  real   ) =  0.5900901E-02
          current  definition of rxcrd                (  real   ) =  0.5930930E-02
          previous definition of rycrd                (  real   ) =  0.1501501E-04
          current  definition of rycrd                (  real   ) =  0.1501501E-04
          previous definition of rzcrd                (  real   ) =   0.000000    
          current  definition of rzcrd                (  real   ) =   0.000000    
            -    -    -    -    -    -    -    -    -    -    -    -    -    -
 input- symb #get { push_scale } histval spatial_data $rxcrd
          previous definition of push_scale           (  real   ) =   0.000000    
          current  definition of push_scale           (  real   ) =   0.000000    
            -    -    -    -    -    -    -    -    -    -    -    -    -    -
 input- plod
            -    -    -    -    -    -    -    -    -    -    -    -    -    -
 input-  pdef push_loading$ii func $push_scale
            -    -    -    -    -    -    -    -    -    -    -    -    -    -
 input-  vctr vct$ii 0 1 0
            -    -    -    -    -    -    -    -    -    -    -    -    -    -
 input-  sdef push_loading$ii vct$ii $ii $ii+1 1 1
     Additional element faces loaded=         1
            -    -    -    -    -    -    -    -    -    -    -    -    -    -
 input-  end
          198 element surfaces loaded due to all SDEF commands
            -    -    -    -    -    -    -    -    -    -    -    -    -    -
 input- end$ push_loop
            -    -    -    -    -    -    -    -    -    -    -    -    -    -
 input- symb #get { rxcrd rycrd rzcrd } crdelem $ii 1
          previous definition of rxcrd                (  real   ) =  0.5930930E-02
          current  definition of rxcrd                (  real   ) =  0.5960961E-02
          previous definition of rycrd                (  real   ) =  0.1501501E-04
          current  definition of rycrd                (  real   ) =  0.1501501E-04
          previous definition of rzcrd                (  real   ) =   0.000000    
          current  definition of rzcrd                (  real   ) =   0.000000    
            -    -    -    -    -    -    -    -    -    -    -    -    -    -
 input- symb #get { push_scale } histval spatial_data $rxcrd
          previous definition of push_scale           (  real   ) =   0.000000    
          current  definition of push_scale           (  real   ) =   0.000000    
            -    -    -    -    -    -    -    -    -    -    -    -    -    -
 input- plod
            -    -    -    -    -    -    -    -    -    -    -    -    -    -
 input-  pdef push_loading$ii func $push_scale
            -    -    -    -    -    -    -    -    -    -    -    -    -    -
 input-  vctr vct$ii 0 1 0
            -    -    -    -    -    -    -    -    -    -    -    -    -    -
 input-  sdef push_loading$ii vct$ii $ii $ii+1 1 1
     Additional element faces loaded=         1
            -    -    -    -    -    -    -    -    -    -    -    -    -    -
 input-  end
          199 element surfaces loaded due to all SDEF commands
            -    -    -    -    -    -    -    -    -    -    -    -    -    -
 input- end$ push_loop
            -    -    -    -    -    -    -    -    -    -    -    -    -    -
 input- symb #get { rxcrd rycrd rzcrd } crdelem $ii 1
          previous definition of rxcrd                (  real   ) =  0.5960961E-02
          current  definition of rxcrd                (  real   ) =  0.5990990E-02
          previous definition of rycrd                (  real   ) =  0.1501501E-04
          current  definition of rycrd                (  real   ) =  0.1501501E-04
          previous definition of rzcrd                (  real   ) =   0.000000    
          current  definition of rzcrd                (  real   ) =   0.000000    
            -    -    -    -    -    -    -    -    -    -    -    -    -    -
 input- symb #get { push_scale } histval spatial_data $rxcrd
          previous definition of push_scale           (  real   ) =   0.000000    
          current  definition of push_scale           (  real   ) =   0.000000    
            -    -    -    -    -    -    -    -    -    -    -    -    -    -
 input- plod
            -    -    -    -    -    -    -    -    -    -    -    -    -    -
 input-  pdef push_loading$ii func $push_scale
            -    -    -    -    -    -    -    -    -    -    -    -    -    -
 input-  vctr vct$ii 0 1 0
            -    -    -    -    -    -    -    -    -    -    -    -    -    -
 input-  sdef push_loading$ii vct$ii $ii $ii+1 1 1
     Additional element faces loaded=         1
            -    -    -    -    -    -    -    -    -    -    -    -    -    -
 input-  end
          200 element surfaces loaded due to all SDEF commands
            -    -    -    -    -    -    -    -    -    -    -    -    -    -
 input- end$ push_loop
            -    -    -    -    -    -    -    -    -    -    -    -    -    -
 input- symb #get { rxcrd rycrd rzcrd } crdelem $ii 1
          previous definition of rxcrd                (  real   ) =  0.5990990E-02
          current  definition of rxcrd                (  real   ) =  0.6021021E-02
          previous definition of rycrd                (  real   ) =  0.1501501E-04
          current  definition of rycrd                (  real   ) =  0.1501501E-04
          previous definition of rzcrd                (  real   ) =   0.000000    
          current  definition of rzcrd                (  real   ) =   0.000000    
            -    -    -    -    -    -    -    -    -    -    -    -    -    -
 input- symb #get { push_scale } histval spatial_data $rxcrd
          previous definition of push_scale           (  real   ) =   0.000000    
          current  definition of push_scale           (  real   ) =   0.000000    
            -    -    -    -    -    -    -    -    -    -    -    -    -    -
 input- plod
            -    -    -    -    -    -    -    -    -    -    -    -    -    -
 input-  pdef push_loading$ii func $push_scale
            -    -    -    -    -    -    -    -    -    -    -    -    -    -
 input-  vctr vct$ii 0 1 0
            -    -    -    -    -    -    -    -    -    -    -    -    -    -
 input-  sdef push_loading$ii vct$ii $ii $ii+1 1 1
     Additional element faces loaded=         1
            -    -    -    -    -    -    -    -    -    -    -    -    -    -
 input-  end
          201 element surfaces loaded due to all SDEF commands
            -    -    -    -    -    -    -    -    -    -    -    -    -    -
 input- end$ push_loop
            -    -    -    -    -    -    -    -    -    -    -    -    -    -
 input- symb #get { rxcrd rycrd rzcrd } crdelem $ii 1
          previous definition of rxcrd                (  real   ) =  0.6021021E-02
          current  definition of rxcrd                (  real   ) =  0.6051050E-02
          previous definition of rycrd                (  real   ) =  0.1501501E-04
          current  definition of rycrd                (  real   ) =  0.1501501E-04
          previous definition of rzcrd                (  real   ) =   0.000000    
          current  definition of rzcrd                (  real   ) =   0.000000    
            -    -    -    -    -    -    -    -    -    -    -    -    -    -
 input- symb #get { push_scale } histval spatial_data $rxcrd
          previous definition of push_scale           (  real   ) =   0.000000    
          current  definition of push_scale           (  real   ) =   0.000000    
            -    -    -    -    -    -    -    -    -    -    -    -    -    -
 input- plod
            -    -    -    -    -    -    -    -    -    -    -    -    -    -
 input-  pdef push_loading$ii func $push_scale
            -    -    -    -    -    -    -    -    -    -    -    -    -    -
 input-  vctr vct$ii 0 1 0
            -    -    -    -    -    -    -    -    -    -    -    -    -    -
 input-  sdef push_loading$ii vct$ii $ii $ii+1 1 1
     Additional element faces loaded=         1
            -    -    -    -    -    -    -    -    -    -    -    -    -    -
 input-  end
          202 element surfaces loaded due to all SDEF commands
            -    -    -    -    -    -    -    -    -    -    -    -    -    -
 input- end$ push_loop
            -    -    -    -    -    -    -    -    -    -    -    -    -    -
 input- symb #get { rxcrd rycrd rzcrd } crdelem $ii 1
          previous definition of rxcrd                (  real   ) =  0.6051050E-02
          current  definition of rxcrd                (  real   ) =  0.6081081E-02
          previous definition of rycrd                (  real   ) =  0.1501501E-04
          current  definition of rycrd                (  real   ) =  0.1501501E-04
          previous definition of rzcrd                (  real   ) =   0.000000    
          current  definition of rzcrd                (  real   ) =   0.000000    
            -    -    -    -    -    -    -    -    -    -    -    -    -    -
 input- symb #get { push_scale } histval spatial_data $rxcrd
          previous definition of push_scale           (  real   ) =   0.000000    
          current  definition of push_scale           (  real   ) =   0.000000    
            -    -    -    -    -    -    -    -    -    -    -    -    -    -
 input- plod
            -    -    -    -    -    -    -    -    -    -    -    -    -    -
 input-  pdef push_loading$ii func $push_scale
            -    -    -    -    -    -    -    -    -    -    -    -    -    -
 input-  vctr vct$ii 0 1 0
            -    -    -    -    -    -    -    -    -    -    -    -    -    -
 input-  sdef push_loading$ii vct$ii $ii $ii+1 1 1
     Additional element faces loaded=         1
            -    -    -    -    -    -    -    -    -    -    -    -    -    -
 input-  end
          203 element surfaces loaded due to all SDEF commands
            -    -    -    -    -    -    -    -    -    -    -    -    -    -
 input- end$ push_loop
            -    -    -    -    -    -    -    -    -    -    -    -    -    -
 input- symb #get { rxcrd rycrd rzcrd } crdelem $ii 1
          previous definition of rxcrd                (  real   ) =  0.6081081E-02
          current  definition of rxcrd                (  real   ) =  0.6111111E-02
          previous definition of rycrd                (  real   ) =  0.1501501E-04
          current  definition of rycrd                (  real   ) =  0.1501501E-04
          previous definition of rzcrd                (  real   ) =   0.000000    
          current  definition of rzcrd                (  real   ) =   0.000000    
            -    -    -    -    -    -    -    -    -    -    -    -    -    -
 input- symb #get { push_scale } histval spatial_data $rxcrd
          previous definition of push_scale           (  real   ) =   0.000000    
          current  definition of push_scale           (  real   ) =   0.000000    
            -    -    -    -    -    -    -    -    -    -    -    -    -    -
 input- plod
            -    -    -    -    -    -    -    -    -    -    -    -    -    -
 input-  pdef push_loading$ii func $push_scale
            -    -    -    -    -    -    -    -    -    -    -    -    -    -
 input-  vctr vct$ii 0 1 0
            -    -    -    -    -    -    -    -    -    -    -    -    -    -
 input-  sdef push_loading$ii vct$ii $ii $ii+1 1 1
     Additional element faces loaded=         1
            -    -    -    -    -    -    -    -    -    -    -    -    -    -
 input-  end
          204 element surfaces loaded due to all SDEF commands
            -    -    -    -    -    -    -    -    -    -    -    -    -    -
 input- end$ push_loop
            -    -    -    -    -    -    -    -    -    -    -    -    -    -
 input- symb #get { rxcrd rycrd rzcrd } crdelem $ii 1
          previous definition of rxcrd                (  real   ) =  0.6111111E-02
          current  definition of rxcrd                (  real   ) =  0.6141141E-02
          previous definition of rycrd                (  real   ) =  0.1501501E-04
          current  definition of rycrd                (  real   ) =  0.1501501E-04
          previous definition of rzcrd                (  real   ) =   0.000000    
          current  definition of rzcrd                (  real   ) =   0.000000    
            -    -    -    -    -    -    -    -    -    -    -    -    -    -
 input- symb #get { push_scale } histval spatial_data $rxcrd
          previous definition of push_scale           (  real   ) =   0.000000    
          current  definition of push_scale           (  real   ) =   0.000000    
            -    -    -    -    -    -    -    -    -    -    -    -    -    -
 input- plod
            -    -    -    -    -    -    -    -    -    -    -    -    -    -
 input-  pdef push_loading$ii func $push_scale
            -    -    -    -    -    -    -    -    -    -    -    -    -    -
 input-  vctr vct$ii 0 1 0
            -    -    -    -    -    -    -    -    -    -    -    -    -    -
 input-  sdef push_loading$ii vct$ii $ii $ii+1 1 1
     Additional element faces loaded=         1
            -    -    -    -    -    -    -    -    -    -    -    -    -    -
 input-  end
          205 element surfaces loaded due to all SDEF commands
            -    -    -    -    -    -    -    -    -    -    -    -    -    -
 input- end$ push_loop
            -    -    -    -    -    -    -    -    -    -    -    -    -    -
 input- symb #get { rxcrd rycrd rzcrd } crdelem $ii 1
          previous definition of rxcrd                (  real   ) =  0.6141141E-02
          current  definition of rxcrd                (  real   ) =  0.6171171E-02
          previous definition of rycrd                (  real   ) =  0.1501501E-04
          current  definition of rycrd                (  real   ) =  0.1501501E-04
          previous definition of rzcrd                (  real   ) =   0.000000    
          current  definition of rzcrd                (  real   ) =   0.000000    
            -    -    -    -    -    -    -    -    -    -    -    -    -    -
 input- symb #get { push_scale } histval spatial_data $rxcrd
          previous definition of push_scale           (  real   ) =   0.000000    
          current  definition of push_scale           (  real   ) =   0.000000    
            -    -    -    -    -    -    -    -    -    -    -    -    -    -
 input- plod
            -    -    -    -    -    -    -    -    -    -    -    -    -    -
 input-  pdef push_loading$ii func $push_scale
            -    -    -    -    -    -    -    -    -    -    -    -    -    -
 input-  vctr vct$ii 0 1 0
            -    -    -    -    -    -    -    -    -    -    -    -    -    -
 input-  sdef push_loading$ii vct$ii $ii $ii+1 1 1
     Additional element faces loaded=         1
            -    -    -    -    -    -    -    -    -    -    -    -    -    -
 input-  end
          206 element surfaces loaded due to all SDEF commands
            -    -    -    -    -    -    -    -    -    -    -    -    -    -
 input- end$ push_loop
            -    -    -    -    -    -    -    -    -    -    -    -    -    -
 input- symb #get { rxcrd rycrd rzcrd } crdelem $ii 1
          previous definition of rxcrd                (  real   ) =  0.6171171E-02
          current  definition of rxcrd                (  real   ) =  0.6201201E-02
          previous definition of rycrd                (  real   ) =  0.1501501E-04
          current  definition of rycrd                (  real   ) =  0.1501501E-04
          previous definition of rzcrd                (  real   ) =   0.000000    
          current  definition of rzcrd                (  real   ) =   0.000000    
            -    -    -    -    -    -    -    -    -    -    -    -    -    -
 input- symb #get { push_scale } histval spatial_data $rxcrd
          previous definition of push_scale           (  real   ) =   0.000000    
          current  definition of push_scale           (  real   ) =   0.000000    
            -    -    -    -    -    -    -    -    -    -    -    -    -    -
 input- plod
            -    -    -    -    -    -    -    -    -    -    -    -    -    -
 input-  pdef push_loading$ii func $push_scale
            -    -    -    -    -    -    -    -    -    -    -    -    -    -
 input-  vctr vct$ii 0 1 0
            -    -    -    -    -    -    -    -    -    -    -    -    -    -
 input-  sdef push_loading$ii vct$ii $ii $ii+1 1 1
     Additional element faces loaded=         1
            -    -    -    -    -    -    -    -    -    -    -    -    -    -
 input-  end
          207 element surfaces loaded due to all SDEF commands
            -    -    -    -    -    -    -    -    -    -    -    -    -    -
 input- end$ push_loop
            -    -    -    -    -    -    -    -    -    -    -    -    -    -
 input- symb #get { rxcrd rycrd rzcrd } crdelem $ii 1
          previous definition of rxcrd                (  real   ) =  0.6201201E-02
          current  definition of rxcrd                (  real   ) =  0.6231231E-02
          previous definition of rycrd                (  real   ) =  0.1501501E-04
          current  definition of rycrd                (  real   ) =  0.1501501E-04
          previous definition of rzcrd                (  real   ) =   0.000000    
          current  definition of rzcrd                (  real   ) =   0.000000    
            -    -    -    -    -    -    -    -    -    -    -    -    -    -
 input- symb #get { push_scale } histval spatial_data $rxcrd
          previous definition of push_scale           (  real   ) =   0.000000    
          current  definition of push_scale           (  real   ) =   0.000000    
            -    -    -    -    -    -    -    -    -    -    -    -    -    -
 input- plod
            -    -    -    -    -    -    -    -    -    -    -    -    -    -
 input-  pdef push_loading$ii func $push_scale
            -    -    -    -    -    -    -    -    -    -    -    -    -    -
 input-  vctr vct$ii 0 1 0
            -    -    -    -    -    -    -    -    -    -    -    -    -    -
 input-  sdef push_loading$ii vct$ii $ii $ii+1 1 1
     Additional element faces loaded=         1
            -    -    -    -    -    -    -    -    -    -    -    -    -    -
 input-  end
          208 element surfaces loaded due to all SDEF commands
            -    -    -    -    -    -    -    -    -    -    -    -    -    -
 input- end$ push_loop
            -    -    -    -    -    -    -    -    -    -    -    -    -    -
 input- symb #get { rxcrd rycrd rzcrd } crdelem $ii 1
          previous definition of rxcrd                (  real   ) =  0.6231231E-02
          current  definition of rxcrd                (  real   ) =  0.6261261E-02
          previous definition of rycrd                (  real   ) =  0.1501501E-04
          current  definition of rycrd                (  real   ) =  0.1501501E-04
          previous definition of rzcrd                (  real   ) =   0.000000    
          current  definition of rzcrd                (  real   ) =   0.000000    
            -    -    -    -    -    -    -    -    -    -    -    -    -    -
 input- symb #get { push_scale } histval spatial_data $rxcrd
          previous definition of push_scale           (  real   ) =   0.000000    
          current  definition of push_scale           (  real   ) =   0.000000    
            -    -    -    -    -    -    -    -    -    -    -    -    -    -
 input- plod
            -    -    -    -    -    -    -    -    -    -    -    -    -    -
 input-  pdef push_loading$ii func $push_scale
            -    -    -    -    -    -    -    -    -    -    -    -    -    -
 input-  vctr vct$ii 0 1 0
            -    -    -    -    -    -    -    -    -    -    -    -    -    -
 input-  sdef push_loading$ii vct$ii $ii $ii+1 1 1
     Additional element faces loaded=         1
            -    -    -    -    -    -    -    -    -    -    -    -    -    -
 input-  end
          209 element surfaces loaded due to all SDEF commands
            -    -    -    -    -    -    -    -    -    -    -    -    -    -
 input- end$ push_loop
            -    -    -    -    -    -    -    -    -    -    -    -    -    -
 input- symb #get { rxcrd rycrd rzcrd } crdelem $ii 1
          previous definition of rxcrd                (  real   ) =  0.6261261E-02
          current  definition of rxcrd                (  real   ) =  0.6291291E-02
          previous definition of rycrd                (  real   ) =  0.1501501E-04
          current  definition of rycrd                (  real   ) =  0.1501501E-04
          previous definition of rzcrd                (  real   ) =   0.000000    
          current  definition of rzcrd                (  real   ) =   0.000000    
            -    -    -    -    -    -    -    -    -    -    -    -    -    -
 input- symb #get { push_scale } histval spatial_data $rxcrd
          previous definition of push_scale           (  real   ) =   0.000000    
          current  definition of push_scale           (  real   ) =   0.000000    
            -    -    -    -    -    -    -    -    -    -    -    -    -    -
 input- plod
            -    -    -    -    -    -    -    -    -    -    -    -    -    -
 input-  pdef push_loading$ii func $push_scale
            -    -    -    -    -    -    -    -    -    -    -    -    -    -
 input-  vctr vct$ii 0 1 0
            -    -    -    -    -    -    -    -    -    -    -    -    -    -
 input-  sdef push_loading$ii vct$ii $ii $ii+1 1 1
     Additional element faces loaded=         1
            -    -    -    -    -    -    -    -    -    -    -    -    -    -
 input-  end
          210 element surfaces loaded due to all SDEF commands
            -    -    -    -    -    -    -    -    -    -    -    -    -    -
 input- end$ push_loop
            -    -    -    -    -    -    -    -    -    -    -    -    -    -
 input- symb #get { rxcrd rycrd rzcrd } crdelem $ii 1
          previous definition of rxcrd                (  real   ) =  0.6291291E-02
          current  definition of rxcrd                (  real   ) =  0.6321321E-02
          previous definition of rycrd                (  real   ) =  0.1501501E-04
          current  definition of rycrd                (  real   ) =  0.1501501E-04
          previous definition of rzcrd                (  real   ) =   0.000000    
          current  definition of rzcrd                (  real   ) =   0.000000    
            -    -    -    -    -    -    -    -    -    -    -    -    -    -
 input- symb #get { push_scale } histval spatial_data $rxcrd
          previous definition of push_scale           (  real   ) =   0.000000    
          current  definition of push_scale           (  real   ) =   0.000000    
            -    -    -    -    -    -    -    -    -    -    -    -    -    -
 input- plod
            -    -    -    -    -    -    -    -    -    -    -    -    -    -
 input-  pdef push_loading$ii func $push_scale
            -    -    -    -    -    -    -    -    -    -    -    -    -    -
 input-  vctr vct$ii 0 1 0
            -    -    -    -    -    -    -    -    -    -    -    -    -    -
 input-  sdef push_loading$ii vct$ii $ii $ii+1 1 1
     Additional element faces loaded=         1
            -    -    -    -    -    -    -    -    -    -    -    -    -    -
 input-  end
          211 element surfaces loaded due to all SDEF commands
            -    -    -    -    -    -    -    -    -    -    -    -    -    -
 input- end$ push_loop
            -    -    -    -    -    -    -    -    -    -    -    -    -    -
 input- symb #get { rxcrd rycrd rzcrd } crdelem $ii 1
          previous definition of rxcrd                (  real   ) =  0.6321321E-02
          current  definition of rxcrd                (  real   ) =  0.6351351E-02
          previous definition of rycrd                (  real   ) =  0.1501501E-04
          current  definition of rycrd                (  real   ) =  0.1501501E-04
          previous definition of rzcrd                (  real   ) =   0.000000    
          current  definition of rzcrd                (  real   ) =   0.000000    
            -    -    -    -    -    -    -    -    -    -    -    -    -    -
 input- symb #get { push_scale } histval spatial_data $rxcrd
          previous definition of push_scale           (  real   ) =   0.000000    
          current  definition of push_scale           (  real   ) =   0.000000    
            -    -    -    -    -    -    -    -    -    -    -    -    -    -
 input- plod
            -    -    -    -    -    -    -    -    -    -    -    -    -    -
 input-  pdef push_loading$ii func $push_scale
            -    -    -    -    -    -    -    -    -    -    -    -    -    -
 input-  vctr vct$ii 0 1 0
            -    -    -    -    -    -    -    -    -    -    -    -    -    -
 input-  sdef push_loading$ii vct$ii $ii $ii+1 1 1
     Additional element faces loaded=         1
            -    -    -    -    -    -    -    -    -    -    -    -    -    -
 input-  end
          212 element surfaces loaded due to all SDEF commands
            -    -    -    -    -    -    -    -    -    -    -    -    -    -
 input- end$ push_loop
            -    -    -    -    -    -    -    -    -    -    -    -    -    -
 input- symb #get { rxcrd rycrd rzcrd } crdelem $ii 1
          previous definition of rxcrd                (  real   ) =  0.6351351E-02
          current  definition of rxcrd                (  real   ) =  0.6381381E-02
          previous definition of rycrd                (  real   ) =  0.1501501E-04
          current  definition of rycrd                (  real   ) =  0.1501501E-04
          previous definition of rzcrd                (  real   ) =   0.000000    
          current  definition of rzcrd                (  real   ) =   0.000000    
            -    -    -    -    -    -    -    -    -    -    -    -    -    -
 input- symb #get { push_scale } histval spatial_data $rxcrd
          previous definition of push_scale           (  real   ) =   0.000000    
          current  definition of push_scale           (  real   ) =   0.000000    
            -    -    -    -    -    -    -    -    -    -    -    -    -    -
 input- plod
            -    -    -    -    -    -    -    -    -    -    -    -    -    -
 input-  pdef push_loading$ii func $push_scale
            -    -    -    -    -    -    -    -    -    -    -    -    -    -
 input-  vctr vct$ii 0 1 0
            -    -    -    -    -    -    -    -    -    -    -    -    -    -
 input-  sdef push_loading$ii vct$ii $ii $ii+1 1 1
     Additional element faces loaded=         1
            -    -    -    -    -    -    -    -    -    -    -    -    -    -
 input-  end
          213 element surfaces loaded due to all SDEF commands
            -    -    -    -    -    -    -    -    -    -    -    -    -    -
 input- end$ push_loop
            -    -    -    -    -    -    -    -    -    -    -    -    -    -
 input- symb #get { rxcrd rycrd rzcrd } crdelem $ii 1
          previous definition of rxcrd                (  real   ) =  0.6381381E-02
          current  definition of rxcrd                (  real   ) =  0.6411411E-02
          previous definition of rycrd                (  real   ) =  0.1501501E-04
          current  definition of rycrd                (  real   ) =  0.1501501E-04
          previous definition of rzcrd                (  real   ) =   0.000000    
          current  definition of rzcrd                (  real   ) =   0.000000    
            -    -    -    -    -    -    -    -    -    -    -    -    -    -
 input- symb #get { push_scale } histval spatial_data $rxcrd
          previous definition of push_scale           (  real   ) =   0.000000    
          current  definition of push_scale           (  real   ) =   0.000000    
            -    -    -    -    -    -    -    -    -    -    -    -    -    -
 input- plod
            -    -    -    -    -    -    -    -    -    -    -    -    -    -
 input-  pdef push_loading$ii func $push_scale
            -    -    -    -    -    -    -    -    -    -    -    -    -    -
 input-  vctr vct$ii 0 1 0
            -    -    -    -    -    -    -    -    -    -    -    -    -    -
 input-  sdef push_loading$ii vct$ii $ii $ii+1 1 1
     Additional element faces loaded=         1
            -    -    -    -    -    -    -    -    -    -    -    -    -    -
 input-  end
          214 element surfaces loaded due to all SDEF commands
            -    -    -    -    -    -    -    -    -    -    -    -    -    -
 input- end$ push_loop
            -    -    -    -    -    -    -    -    -    -    -    -    -    -
 input- symb #get { rxcrd rycrd rzcrd } crdelem $ii 1
          previous definition of rxcrd                (  real   ) =  0.6411411E-02
          current  definition of rxcrd                (  real   ) =  0.6441441E-02
          previous definition of rycrd                (  real   ) =  0.1501501E-04
          current  definition of rycrd                (  real   ) =  0.1501501E-04
          previous definition of rzcrd                (  real   ) =   0.000000    
          current  definition of rzcrd                (  real   ) =   0.000000    
            -    -    -    -    -    -    -    -    -    -    -    -    -    -
 input- symb #get { push_scale } histval spatial_data $rxcrd
          previous definition of push_scale           (  real   ) =   0.000000    
          current  definition of push_scale           (  real   ) =   0.000000    
            -    -    -    -    -    -    -    -    -    -    -    -    -    -
 input- plod
            -    -    -    -    -    -    -    -    -    -    -    -    -    -
 input-  pdef push_loading$ii func $push_scale
            -    -    -    -    -    -    -    -    -    -    -    -    -    -
 input-  vctr vct$ii 0 1 0
            -    -    -    -    -    -    -    -    -    -    -    -    -    -
 input-  sdef push_loading$ii vct$ii $ii $ii+1 1 1
     Additional element faces loaded=         1
            -    -    -    -    -    -    -    -    -    -    -    -    -    -
 input-  end
          215 element surfaces loaded due to all SDEF commands
            -    -    -    -    -    -    -    -    -    -    -    -    -    -
 input- end$ push_loop
            -    -    -    -    -    -    -    -    -    -    -    -    -    -
 input- symb #get { rxcrd rycrd rzcrd } crdelem $ii 1
          previous definition of rxcrd                (  real   ) =  0.6441441E-02
          current  definition of rxcrd                (  real   ) =  0.6471471E-02
          previous definition of rycrd                (  real   ) =  0.1501501E-04
          current  definition of rycrd                (  real   ) =  0.1501501E-04
          previous definition of rzcrd                (  real   ) =   0.000000    
          current  definition of rzcrd                (  real   ) =   0.000000    
            -    -    -    -    -    -    -    -    -    -    -    -    -    -
 input- symb #get { push_scale } histval spatial_data $rxcrd
          previous definition of push_scale           (  real   ) =   0.000000    
          current  definition of push_scale           (  real   ) =   0.000000    
            -    -    -    -    -    -    -    -    -    -    -    -    -    -
 input- plod
            -    -    -    -    -    -    -    -    -    -    -    -    -    -
 input-  pdef push_loading$ii func $push_scale
            -    -    -    -    -    -    -    -    -    -    -    -    -    -
 input-  vctr vct$ii 0 1 0
            -    -    -    -    -    -    -    -    -    -    -    -    -    -
 input-  sdef push_loading$ii vct$ii $ii $ii+1 1 1
     Additional element faces loaded=         1
            -    -    -    -    -    -    -    -    -    -    -    -    -    -
 input-  end
          216 element surfaces loaded due to all SDEF commands
            -    -    -    -    -    -    -    -    -    -    -    -    -    -
 input- end$ push_loop
            -    -    -    -    -    -    -    -    -    -    -    -    -    -
 input- symb #get { rxcrd rycrd rzcrd } crdelem $ii 1
          previous definition of rxcrd                (  real   ) =  0.6471471E-02
          current  definition of rxcrd                (  real   ) =  0.6501501E-02
          previous definition of rycrd                (  real   ) =  0.1501501E-04
          current  definition of rycrd                (  real   ) =  0.1501501E-04
          previous definition of rzcrd                (  real   ) =   0.000000    
          current  definition of rzcrd                (  real   ) =   0.000000    
            -    -    -    -    -    -    -    -    -    -    -    -    -    -
 input- symb #get { push_scale } histval spatial_data $rxcrd
          previous definition of push_scale           (  real   ) =   0.000000    
          current  definition of push_scale           (  real   ) =   0.000000    
            -    -    -    -    -    -    -    -    -    -    -    -    -    -
 input- plod
            -    -    -    -    -    -    -    -    -    -    -    -    -    -
 input-  pdef push_loading$ii func $push_scale
            -    -    -    -    -    -    -    -    -    -    -    -    -    -
 input-  vctr vct$ii 0 1 0
            -    -    -    -    -    -    -    -    -    -    -    -    -    -
 input-  sdef push_loading$ii vct$ii $ii $ii+1 1 1
     Additional element faces loaded=         1
            -    -    -    -    -    -    -    -    -    -    -    -    -    -
 input-  end
          217 element surfaces loaded due to all SDEF commands
            -    -    -    -    -    -    -    -    -    -    -    -    -    -
 input- end$ push_loop
            -    -    -    -    -    -    -    -    -    -    -    -    -    -
 input- symb #get { rxcrd rycrd rzcrd } crdelem $ii 1
          previous definition of rxcrd                (  real   ) =  0.6501501E-02
          current  definition of rxcrd                (  real   ) =  0.6531531E-02
          previous definition of rycrd                (  real   ) =  0.1501501E-04
          current  definition of rycrd                (  real   ) =  0.1501501E-04
          previous definition of rzcrd                (  real   ) =   0.000000    
          current  definition of rzcrd                (  real   ) =   0.000000    
            -    -    -    -    -    -    -    -    -    -    -    -    -    -
 input- symb #get { push_scale } histval spatial_data $rxcrd
          previous definition of push_scale           (  real   ) =   0.000000    
          current  definition of push_scale           (  real   ) =   0.000000    
            -    -    -    -    -    -    -    -    -    -    -    -    -    -
 input- plod
            -    -    -    -    -    -    -    -    -    -    -    -    -    -
 input-  pdef push_loading$ii func $push_scale
            -    -    -    -    -    -    -    -    -    -    -    -    -    -
 input-  vctr vct$ii 0 1 0
            -    -    -    -    -    -    -    -    -    -    -    -    -    -
 input-  sdef push_loading$ii vct$ii $ii $ii+1 1 1
     Additional element faces loaded=         1
            -    -    -    -    -    -    -    -    -    -    -    -    -    -
 input-  end
          218 element surfaces loaded due to all SDEF commands
            -    -    -    -    -    -    -    -    -    -    -    -    -    -
 input- end$ push_loop
            -    -    -    -    -    -    -    -    -    -    -    -    -    -
 input- symb #get { rxcrd rycrd rzcrd } crdelem $ii 1
          previous definition of rxcrd                (  real   ) =  0.6531531E-02
          current  definition of rxcrd                (  real   ) =  0.6561561E-02
          previous definition of rycrd                (  real   ) =  0.1501501E-04
          current  definition of rycrd                (  real   ) =  0.1501501E-04
          previous definition of rzcrd                (  real   ) =   0.000000    
          current  definition of rzcrd                (  real   ) =   0.000000    
            -    -    -    -    -    -    -    -    -    -    -    -    -    -
 input- symb #get { push_scale } histval spatial_data $rxcrd
          previous definition of push_scale           (  real   ) =   0.000000    
          current  definition of push_scale           (  real   ) =   0.000000    
            -    -    -    -    -    -    -    -    -    -    -    -    -    -
 input- plod
            -    -    -    -    -    -    -    -    -    -    -    -    -    -
 input-  pdef push_loading$ii func $push_scale
            -    -    -    -    -    -    -    -    -    -    -    -    -    -
 input-  vctr vct$ii 0 1 0
            -    -    -    -    -    -    -    -    -    -    -    -    -    -
 input-  sdef push_loading$ii vct$ii $ii $ii+1 1 1
     Additional element faces loaded=         1
            -    -    -    -    -    -    -    -    -    -    -    -    -    -
 input-  end
          219 element surfaces loaded due to all SDEF commands
            -    -    -    -    -    -    -    -    -    -    -    -    -    -
 input- end$ push_loop
            -    -    -    -    -    -    -    -    -    -    -    -    -    -
 input- symb #get { rxcrd rycrd rzcrd } crdelem $ii 1
          previous definition of rxcrd                (  real   ) =  0.6561561E-02
          current  definition of rxcrd                (  real   ) =  0.6591592E-02
          previous definition of rycrd                (  real   ) =  0.1501501E-04
          current  definition of rycrd                (  real   ) =  0.1501501E-04
          previous definition of rzcrd                (  real   ) =   0.000000    
          current  definition of rzcrd                (  real   ) =   0.000000    
            -    -    -    -    -    -    -    -    -    -    -    -    -    -
 input- symb #get { push_scale } histval spatial_data $rxcrd
          previous definition of push_scale           (  real   ) =   0.000000    
          current  definition of push_scale           (  real   ) =   0.000000    
            -    -    -    -    -    -    -    -    -    -    -    -    -    -
 input- plod
            -    -    -    -    -    -    -    -    -    -    -    -    -    -
 input-  pdef push_loading$ii func $push_scale
            -    -    -    -    -    -    -    -    -    -    -    -    -    -
 input-  vctr vct$ii 0 1 0
            -    -    -    -    -    -    -    -    -    -    -    -    -    -
 input-  sdef push_loading$ii vct$ii $ii $ii+1 1 1
     Additional element faces loaded=         1
            -    -    -    -    -    -    -    -    -    -    -    -    -    -
 input-  end
          220 element surfaces loaded due to all SDEF commands
            -    -    -    -    -    -    -    -    -    -    -    -    -    -
 input- end$ push_loop
            -    -    -    -    -    -    -    -    -    -    -    -    -    -
 input- symb #get { rxcrd rycrd rzcrd } crdelem $ii 1
          previous definition of rxcrd                (  real   ) =  0.6591592E-02
          current  definition of rxcrd                (  real   ) =  0.6621622E-02
          previous definition of rycrd                (  real   ) =  0.1501501E-04
          current  definition of rycrd                (  real   ) =  0.1501501E-04
          previous definition of rzcrd                (  real   ) =   0.000000    
          current  definition of rzcrd                (  real   ) =   0.000000    
            -    -    -    -    -    -    -    -    -    -    -    -    -    -
 input- symb #get { push_scale } histval spatial_data $rxcrd
          previous definition of push_scale           (  real   ) =   0.000000    
          current  definition of push_scale           (  real   ) =   0.000000    
            -    -    -    -    -    -    -    -    -    -    -    -    -    -
 input- plod
            -    -    -    -    -    -    -    -    -    -    -    -    -    -
 input-  pdef push_loading$ii func $push_scale
            -    -    -    -    -    -    -    -    -    -    -    -    -    -
 input-  vctr vct$ii 0 1 0
            -    -    -    -    -    -    -    -    -    -    -    -    -    -
 input-  sdef push_loading$ii vct$ii $ii $ii+1 1 1
     Additional element faces loaded=         1
            -    -    -    -    -    -    -    -    -    -    -    -    -    -
 input-  end
          221 element surfaces loaded due to all SDEF commands
            -    -    -    -    -    -    -    -    -    -    -    -    -    -
 input- end$ push_loop
            -    -    -    -    -    -    -    -    -    -    -    -    -    -
 input- symb #get { rxcrd rycrd rzcrd } crdelem $ii 1
          previous definition of rxcrd                (  real   ) =  0.6621622E-02
          current  definition of rxcrd                (  real   ) =  0.6651651E-02
          previous definition of rycrd                (  real   ) =  0.1501501E-04
          current  definition of rycrd                (  real   ) =  0.1501501E-04
          previous definition of rzcrd                (  real   ) =   0.000000    
          current  definition of rzcrd                (  real   ) =   0.000000    
            -    -    -    -    -    -    -    -    -    -    -    -    -    -
 input- symb #get { push_scale } histval spatial_data $rxcrd
          previous definition of push_scale           (  real   ) =   0.000000    
          current  definition of push_scale           (  real   ) =   0.000000    
            -    -    -    -    -    -    -    -    -    -    -    -    -    -
 input- plod
            -    -    -    -    -    -    -    -    -    -    -    -    -    -
 input-  pdef push_loading$ii func $push_scale
            -    -    -    -    -    -    -    -    -    -    -    -    -    -
 input-  vctr vct$ii 0 1 0
            -    -    -    -    -    -    -    -    -    -    -    -    -    -
 input-  sdef push_loading$ii vct$ii $ii $ii+1 1 1
     Additional element faces loaded=         1
            -    -    -    -    -    -    -    -    -    -    -    -    -    -
 input-  end
          222 element surfaces loaded due to all SDEF commands
            -    -    -    -    -    -    -    -    -    -    -    -    -    -
 input- end$ push_loop
            -    -    -    -    -    -    -    -    -    -    -    -    -    -
 input- symb #get { rxcrd rycrd rzcrd } crdelem $ii 1
          previous definition of rxcrd                (  real   ) =  0.6651651E-02
          current  definition of rxcrd                (  real   ) =  0.6681682E-02
          previous definition of rycrd                (  real   ) =  0.1501501E-04
          current  definition of rycrd                (  real   ) =  0.1501501E-04
          previous definition of rzcrd                (  real   ) =   0.000000    
          current  definition of rzcrd                (  real   ) =   0.000000    
            -    -    -    -    -    -    -    -    -    -    -    -    -    -
 input- symb #get { push_scale } histval spatial_data $rxcrd
          previous definition of push_scale           (  real   ) =   0.000000    
          current  definition of push_scale           (  real   ) =   0.000000    
            -    -    -    -    -    -    -    -    -    -    -    -    -    -
 input- plod
            -    -    -    -    -    -    -    -    -    -    -    -    -    -
 input-  pdef push_loading$ii func $push_scale
            -    -    -    -    -    -    -    -    -    -    -    -    -    -
 input-  vctr vct$ii 0 1 0
            -    -    -    -    -    -    -    -    -    -    -    -    -    -
 input-  sdef push_loading$ii vct$ii $ii $ii+1 1 1
     Additional element faces loaded=         1
            -    -    -    -    -    -    -    -    -    -    -    -    -    -
 input-  end
          223 element surfaces loaded due to all SDEF commands
            -    -    -    -    -    -    -    -    -    -    -    -    -    -
 input- end$ push_loop
            -    -    -    -    -    -    -    -    -    -    -    -    -    -
 input- symb #get { rxcrd rycrd rzcrd } crdelem $ii 1
          previous definition of rxcrd                (  real   ) =  0.6681682E-02
          current  definition of rxcrd                (  real   ) =  0.6711711E-02
          previous definition of rycrd                (  real   ) =  0.1501501E-04
[truncated: 1,764,834 more chars]
