# Supplementary material for: Probing elastic anisotropy of human skin in vivo with light using non-contact acoustic micro-tapping OCE and polarization sensitive OCT
Source: Sci Rep. 2022 Mar 10;12:3963. doi: 10.1038/s41598-022-07775-3 (PMC8913799; doi:10.1038/s41598-022-07775-3)
Supplement: Supplementary file 1 — Supplementary Information 1. [file 41598_2022_7775_MOESM1_ESM.zip › Supplementary Sortware Library/OnscaleDataPlotting/Onscale/skin_1layer/1/skin_1layer.symb]

ctrl noprint
symb shearmod_dermis_G    =    30000.00    
symb shearmod_dermis_mu   =    10000.00    
symb domain_width         =   0.1000000E-01
symb dermis_thickness     =   0.1000000E-01
symb push_duration        =   0.1000000E-03
symb push_amplitude       =    5000.000    
symb push_offset          =   0.2500000E-03
symb push_width           =    600.0000    
symb push_width_scale     =    2.400000    
symb density              =    1000.000    
symb q2                   =    0.000000    
symb dbm                  =    1.000000    
symb q1                   =   -5000.000    
symb param_lame_lambda    =   0.1223000E+08
symb c11                  =   0.1225000E+08
symb c12                  =   0.1222500E+08
symb c22                  =   0.1225000E+08
symb c23                  =   0.1223000E+08
symb cp                   =    110.6797    
symb c44                  =    10000.00    
symb c55                  =    30000.00    
symb c66                  =    30000.00    
symb csmin_dermis         =    3.162278    
symb est_wavelength       =   0.6000000E-03
symb grid_spacing         =   0.3000000E-04
symb tstep_max            =   0.2500000E-05
symb restime              =   0.4743416E-05
symb simtime              =   0.3000000E-02
symb x1                   =    0.000000    
symb x2                   =   0.1000000E-01
symb y1                   =    0.000000    
symb y2                   =   0.1000000E-01
symb idx                  =          2
symb jdx                  =          2
symb i1                   =          1
symb i2                   =        334
symb j1                   =          1
symb j2                   =        334
symb nx                   =        334
symb ny                   =        334
symb ii                   =        633
symb rxcrd                =   0.9984985E-02
symb rycrd                =   0.1501501E-04
symb rzcrd                =    0.000000    
symb push_scale           =    0.000000    
symb step                 =   0.2169054E-06
symb tstep_actual         =   0.2169054E-06
symb nexec                =      13830
symb nloops               =        632
symb nexec2               =         21
symb tbeg                 =   0.4556708    
symb tend                 =    57.10217    
symb trun                 =    56.64650    
text label                = 'skin_1layer'
symb #list
ctrl   print
